# Supplementary material for: Evidence for Selection in the Abundant Accessory Gene Content of a Prokaryote Pangenome
Source: Mol Biol Evol. 2021 May 8;38(9):3697–708. doi: 10.1093/molbev/msab139 (PMC8382901; doi:10.1093/molbev/msab139)
Supplement: msab139_Supplementary_Data [file msab139_supplementary_data.zip]

Archive with 4 entries (4 files):
- PseudoPan_supplemental.pdf
- SupTable2.xlsx
- SupTable3.xlsx
- SupTable4.xlsx
