# Supplementary material for: Evidence for Selection in the Abundant Accessory Gene Content of a Prokaryote Pangenome
Source: Mol Biol Evol. 2021 May 8;38(9):3697–708. doi: 10.1093/molbev/msab139 (PMC8382901; doi:10.1093/molbev/msab139)
Supplement: msab139_Supplementary_Data [file msab139_supplementary_data.zip › SupTable3.xlsx]

## Sheet: trans2-clustering-reIDed1
Id	gene annotation (if it exists)	Label	clusterID
group_6561		sigma factor regulator FecR (61); iron dicitrate transport regulator FecR (34); aminotransferase (20); putative aminotransferase (4); SIS domain-containing protein (3); Glucosamine-6-phosphate deaminase [isomerizing], alternative (2); glucosamine--fructose-6-phosphate aminotransferase (1); glutamine--fructose-6-phosphate transaminase (1); probable aminotransferase (1); putative phosphosugar-bindi…	1
group_6562		N-acetylglucosamine-6-phosphate deacetylase (125); putative N-acetylglucosamine-6-phosphate deacetylase (3); N-acetylglucosamine 6-phosphate deacetylase (1); N-acetylglucosamine-6-phosphate deacetylase NagA (1); probable N-acetylglucosamine-6-phosphate deacetylase (1)	1
group_8057		transcriptional regulator (64); GntR family transcriptional regulator (57); putative transcriptional regulator (2); putative transcriptional regulator of N-Acetylglucosamine utilization, GntR family (2); Transcriptional regulator of N-Acetylglucosamine catabolism operon (2); HTH-type transcriptional repressor YvoA (1); transcriptional regulator, GntR family/UbiC transcription regulator-associated…	1
group_10131	-	cation diffusion facilitator family transporter (18); cation diffusion facilitator transporter (11); cation transporter (3); cation efflux protein (1); putative cation transporter-like membrane protein (1)	2
group_10472	-	ABC transporter permease (43); amino acid ABC transporter permease (6); putative ABC-type amino-acid transporter permease (2); Amino acid ABC transporter, permease protein (1)	2
group_10489	-	hybrid sensor histidine kinase/response regulator (14); diguanylate cyclase (8); GAF sensor histidine kinase/response regulator (2); gaf sensor hybrid histidine kinase (1); putative sensor kinase/response regulator fusion protein (1); sensor kinase/response regulator fusion protein (1)	2
group_10501	-	allantoin permease (34); cytosine/purines uracil thiamine allantoin permease (3); putative transmembrane protein (2); cytosine/purines, uracil, thiamine, allantoin permease (1); permease, cytosine/purine, uracil, thiamine, allantoin family (1); transporter, NCS1 nucleoside transporter family (1)	2
group_10852	-	MFS transporter (32); major facilitator family transporter (4); putative sugar transporter-like, membrane protein (2); major facilitator transporter (1); transporter membrane protein (1)	2
group_10927	-	RND transporter MFP subunit (9); efflux transporter periplasmic adaptor subunit (8); RND transporter (5); hypothetical protein (2); RND family efflux transporter MFP subunit (2); RND transporter membrane fusion protein (1); RND transporter, membrane fusion protein, putative (1)	2
group_12546	-	amino acid ABC transporter permease (49); glutamine high-affinity transport system- membrane component (1); glutamine transport system, membrane component (1)	2
group_13629	-	epimerase (16); TDP-glucose-4,6-dehydratase-like protein (2); hypothetical protein (1); NAD dependent epimerase/dehydratase (1)	2
group_1678	-	ABC transporter substrate-binding protein (22); histidine ABC transporter substrate-binding protein (3); glycine betaine ABC transporter substrate-binding protein (2); ABC transporter periplasmic substrate-binding protein (1); glycine/betaine ABC transporter substrate-binding protein (1); substrate-binding region of ABC-type glycine betaine transport system (1)	2
group_3096	-	glutathione S-transferase (20)	2
group_5992	-	ABC transporter permease (34); polar amino acid ABC transporter permease (32); amino acid ABC transporter permease (6); polar amino acid ABC transporter inner membrane subunit (5); putative ABC transporter membrane protein (2); amino ABC transporter, permease protein, 3-TM region, His/Glu/Gln/Arg/opine family (1)	2
group_6137	-	amino acid ABC transporter permease (70); polar amino acid ABC transporter inner membrane subunit (5); putative ABC transporter membrane protein (2); ABC transporter membrane protein (1); ABC transporter permease (1); polar amino acid ABC transporter permease (1)	2
group_6476	-	membrane protein (23); hypothetical protein (22); FUSC family protein (13)	2
group_7034	-	ABC transporter ATP-binding protein (19); spermidine/putrescine ABC transporter ATPase (19); Fe3+/spermidine/putrescine ABC transporter ATP-binding protein (13); ABC transporter (2); ABC transporter-like protein (1); ABC-type spermidine/putrescine transport systems, ATPase component (1); putative ABC transporter ATP-binding protein (1)	2
group_7051	-	GntR family transcriptional regulator (41); transcriptional regulator, GntR family (1)	2
group_8174	-	membrane protein (18); hypothetical protein (15); transmembrane pair family protein (3); transmembrane pair (1); transmembrane pair domain-containing protein (1)	2
group_8783	-	LysR family transcriptional regulator (44); regulatory protein LysR (1)	2
group_9065	-	hypothetical protein (30); GNAT family N-acetyltransferase (2)	2
group_9698	-	nitrate reductase (35); cytosine/purines uracil thiamine allantoin permease (4); putative transporter-like membrane protein (2); transporter membrane protein (1)	2
group_7952	araH/araH_1	L-arabinose ABC transporter permease AraH (12); arabinose ABC transporter permease (10); L-arabinose transporter permease (5); L-arabinose transporter permease protein (2); L-arabinose ABC transporter, permease protein AraH (1)	2
group_7951	araH/araH_2	arabinose ABC transporter permease (18); L-arabinose ABC transporter permease AraH (17); L-arabinose transporter permease (3); L-arabinose ABC transporter permease (1); L-arabinose ABC transporter, permease protein AraH (1); L-arabinose transporter permease protein (1); L-arabinose transport system permease (1)	2
group_532	aroP_2/aroP1	aromatic amino acid transporter (11); amino acid permease (10); aromatic amino acid transporter AroP (5); aromatic amino acid transport protein AroP (3); aromatic amino acid transport membrane protein (2)	2
group_4465	betT1/betT	choline transporter (25); beta-aspartyl-peptidase (12); BCCT transporter (2); beta-aspartyl peptidase (2); BCCT family transporter (1); high-affinity choline transporter BetT (1); high-affinity choline transport protein BetT (1); putative choline/betaine transporter-like membrane protein (1)	2
group_6132	cfa1/cfa	cyclopropane-fatty-acyl-phospholipid synthase (49); SAM-dependent methyltransferase (12); methyltransferase (1); methyltransferase, cyclopropane fatty acid synthase (1); putative cyclopropane-fatty-acyl-phospholipid synthase (1)	2
group_7221	citA	citrate-proton symporter (18); MFS transporter (17); Citrate/protein symporter, MFS family (2); citrate-proton symport (2); citrate transporter (2); major facilitator transporter (1); MFS transporter, citrate:H+ symporter CitA (1)	2
group_15694	cmeB2	multidrug efflux RND transporter permease subunit (16); multidrug transporter (4); Acriflavine resistance protein B (1); hydrophobe/amphiphile efflux-1 HAE1 (1); multidrug efflux protein (1); multidrug efflux RND transporter permease (1); multidrug efflux transporter (1); protein CmeB (1)	2
group_14906	cmeC2	transporter (11); multidrug transporter (9); hypothetical protein (1); outer membrane efflux lipoprotein (1); protein CmeC (1); RND efflux system, outer membrane lipoprotein, NodT (1); transporter outer membrane lipoprotein (1)	2
group_6325	codB	cytosine permease (54); cytosine permease CodB (1); cytosine/purines uracil thiamine allantoin permease (1); cytosine transporter membrane protein (1); purine-cytosine permease-like transporter (1)	2
group_2434	cytX	nitrate reductase (39); cytosine/purines uracil thiamine allantoin permease (1); cytosine/purines, uracil, thiamine, allantoin permease (1); hydroxymethylpyrimidine transporter CytX (1); permease for cytosine/purines,uracil,thiamine,allantoin family protein (1); protein CytX (1); putative hydroxymethylpyrimidine transporter CytX (1); putative membrane transporter-like permease (1); transporter (1)	2
group_7437	dgoT	glucarate transporter (30); D-galactonate transporter (15); MFS transporter (15); D-galactonate transporter permease (1); major facilitator superfamily transporter phthalate permease (1); MFS transporter, phthalate permease family (1)	2
group_6008	efeB/ycdB	peroxidase (34); deferrochelatase/peroxidase EfeB (6); dyp-type peroxidase (5); hypothetical protein (5); Tat-translocated enzyme (4); heme-containing peroxidase/deferrochelatase EfeB (3); twin-arginine translocation pathway signal:Tat-translocated enzyme:Dyp-type peroxidase (2); dyp-type peroxidase family protein (1); peroxidase YcdB (1)	2
group_6344	efeO	multidrug DMT transporter permease (46); hypothetical protein (7); periplasmic iron transport protein EfeO (2)	2
group_16586	exbD5	biopolymer transporter ExbD (32); TonB system transport protein (3); biopolymer transport protein ExbD/TolR (2); TonB system transport protein ExbD5 (1); transport energizing protein, ExbD family (1)	2
group_8795	fhuA	TonB-dependent receptor (21); TonB-dependent siderophore receptor (8); putative TonB-dependent membrane receptor (2); ferrichrome-iron receptor (1); hypothetical protein (1); TonB-dependent outermembrane receptor (1)	2
group_4520	hisM/hisM1	amino acid ABC transporter permease (35); histidine/lysine/arginine/ornithine ABC transporter permease HisM (32); histidine ABC transporter permease (1); histidine ABC transporter permease component (1); histidine ABC transporter permease HisM (1); histidine transport system permease protein HisM (1); protein HisM (1)	2
group_2522	hisQ/hisQ1	amino acid ABC transporter permease (39); histidine/lysine/arginine/ornithine ABC transporter permease HisQ (28); histidine ABC transporter permease (3); histidine ABC transporter permease HisQ (2); histidine transport system permease protein HisQ (1); protein HisQ (1)	2
group_14	hlyB8	chemotaxis protein (22); methyl-accepting chemotaxis protein (8); chemotaxis sensory transducer (1); chemotaxis transducer (1); hemolysin secretion protein HlyB (1); methyl-accepting chemotaxis sensory transducer (1); methyl-accepting chemotaxis sensory transducer with Cache sensor (1); putative methyl-accepting chemotaxis protein (1)	2
group_10510	hpaD/hpcB	3,4-dihydroxyphenylacetate 2,3-dioxygenase (31); 3,4-dihydroxyphenylacetate 2,3-dioxygenase HpcB (1)	2
group_10471	livH2	ABC transporter permease (15); branched-chain amino acid ABC transporter permease (11); inner-membrane translocator (2); branched-chain amino acid ABC transporter, permease protein LivH (1); putative branched-chain amino acid transporter permease (1)	2
group_10470	livH3	branched-chain amino acid ABC transporter permease (15); ABC transporter permease (8); inner-membrane translocator (2); protein LivH (1); putative branched-chain amino acid transporter permease (1)	2
group_14236	livM	ABC transporter permease (18); branched-chain amino acid ABC transporter permease (8); inner-membrane translocator (2); branched-chain amino acid ABC transporter, permease protein LivM (1); putative branched-chain amino acid ABC transporter permease (1)	2
group_15693	livM3	branched-chain amino acid ABC transporter permease (14); ABC transporter permease (8); inner-membrane translocator (3); protein LivM (1); putative branched-chain amino acid ABC transporter permease (1)	2
group_10885	malK2	iron ABC transporter substrate-binding protein (23); ABC transporter ATP-binding protein (4); putative ABC transporter ATP-binding protein (2); ABC transporter (1); Fe3+ ABC transporter ATP-binding protein (1); hypothetical protein (1); protein MalK (1); sulfate ABC transporter ATP-binding protein (1)	2
group_11340	mglC	ABC transporter (20); sugar ABC transporter permease (12); ribose ABC transporter permease (9); ribose ABC transporter permease RbsC (6); ABC transporter permease (4); inner-membrane translocator (3); galactoside transport system permease protein MglC (1); inositol ABC transporter permease (1); inositol transport system permease protein (1); putative ABC transporter permease (1); RbsC (1)	2
group_13621	nolG2	RND transporter (24); RND transporter, heavy metal efflux (HME) family, permease protein (2); nodulation protein NolG (1); putative transporter-like membrane protein (1); RND transporter, heavy metal efflux (HME) family permease (1)	2
group_10928	oprM2	RND transporter (22); putative lipoprotein (2); NodT family efflux transporter outer membrane factor lipoprotein (1); NodT family efflux transporter outer membrane lipoprotein (1); outer membrane protein OprM (1)	2
group_5467	oprM5	RND transporter (50); outer membrane efflux protein (5); NodT family efflux transporter outer membrane factor lipoprotein (1); NodT family efflux transporter outer membrane lipoprotein (1); NodT family outer membrane efflux lipoprotein (1); outer membrane protein OprM (1); outer membrane pyoverdine eflux protein (1); RND efflux system outer membrane lipoprotein NodT (1); RND efflux system, outer …	2
group_7790	pgaA	poly-beta-1,6 N-acetyl-D-glucosamine export porin PgaA (22); membrane protein (12); outer membrane protein PgaA (4); biofilm PGA synthesis protein PgaA (1); biofilm PNAG synthesis protein (1); poly-beta-1,6-N-acetyl-D-glucosamine export protein PgaA (1); protein PgaA (1)	2
group_12573	pncB/pncB2/pncB_1	nicotinate phosphoribosyltransferase (30)	2
group_5156	potA	polyamine ABC transporter ATP-binding protein (32); ABC transporter ATP-binding protein (5); spermidine/putrescine ABC transporter ATPase (2); spermidine/putrescine ABC transporter ATP-binding subunit (2); PotA protein (1); putative ABC transporter ATP-binding protein (1)	2
group_3167	potG1/potG2	transporter (14); putrescine/spermidine ABC transporter ATP-binding protein (6); polyamine ABC transporter ATP-binding protein (3); putrescine ABC transporter ATP-binding protein (2); ABC transporter ATP-binding protein (1); putrescine transport ATP-binding protein PotG (1); spermidine/putrescine ABC transporter ATP-binding subunit (1)	2
group_8760	proX2	glycine/betaine ABC transporter substrate-binding protein (28); choline ABC transporter periplasmic binding protein (2); choline ABC transporter periplasmic protein (1); glycine betaine ABC transporter substrate-binding protein (1); glycine betaine/L-proline ABC transporter, periplasmic substrate-binding protein (1); protein ProX (1)	2
group_8139	rsuA1	RNA-binding protein S4 (44); RNA-binding protein (11); S4 domain-containing protein (4); hypothetical protein (2); RNA-binding S4 (2); S4 domain protein RsuA (2); RNA-binding S4 domain-containing protein (1); tRNA pseudouridine synthase A (1)	2
group_10487	sixA	phosphohistidine phosphatase SixA (15); phosphohistidine phosphatase (11); putative phosphohistidine phosphatase (2)	2
group_11379	tdhA	TonB-dependent receptor (22); TonB-dependent outermembrane heme receptor (2); putative TonB-dependent receptor protein (1); TonB-denpendent receptor (1); TonB-dependent heme receptor A (1)	2
group_9731	treR	trehalose operon repressor (21); GntR family transcriptional regulator (13); trehalose operon transcriptional repressor (2); protein TreR (1)	2
group_4398	uvrA_1/uvrA1	excinuclease ABC subunit A (49); putative excinuclease ABC subunit A2 (1); UvrABC system protein A (1)	2
group_8784	xylH	xylose ABC transporter permease (19); D-xylose ABC transporter permease (17); sugar ABC transporter permease (10); inner-membrane translocator (2); protein XylH (1); sugar ABC transporter (1)	2
group_7397	ygfO/xanP2	xanthine permease XanP (28); xanthine transporter (9); uracil-xanthine permease (4); putative transmembrane transport protein (2); xanthine/uracil permease (2); high-affinity xanthine transporter, NCS2 family, YgfO (1); high-affinity xanthine transporter YgfO (1); xanthine permease (1)	2
group_11927	ynfL2	LysR family transcriptional regulator (23); HTH-type transcriptional regulator YnfL (1)	2
group_8555	yyaJ	MFS transporter (37); major facilitator family transporter (4); putative MFS family transport protein (2); general substrate transporter (1); major facilitator transporter (1); putative metabolite transport protein YyaJ (1)	2
group_12188	-	peptidase (74); Hypothetical protein (19); proteasome-type protease (6); putative proteasome-type protease (4); conserved hypothetical protein (1); proteasome-type protease-like protein (1)	3
group_12775	-	antibiotic biosynthesis monooxygenase (59); hypothetical protein (46); putative antibiotic biosynthesis monooxygenase (2)	3
group_7699	-	Clp protease (53); hypothetical protein (48); peptidase S14 ClpP (4); peptidase S14, ClpP (3); putative Clp protease (3); Protease subunit of ATP-dependent Clp protease (2); Clp protease (protease subunit) (1); Clp protease, putative (1); putative peptidase S14 family protein (1)	3
group_7700	-	hypothetical protein (115)	3
group_9535	-	transporter (61); bile acid:sodium symporter (43); bile acid/Na+ symporter family transporter (4); putative transporter (3); bile acid/Na+ symporter family protein (2); bile acid (1); Na(+) dependent transporter,Sodium Bile acid symporter family (1); probable transporter (1); putative BASS family transporter (1); sodium/bile acid symporter family protein (1)	3
group_9846	-	hypothetical protein (95); FAD/FMN-containing dehydrogenase (12)	3
group_4984	kefB/kefB-III	glutathione-regulated potassium-efflux system protein KefB (69); potassium transporter (20); potassium efflux system protein (8); potassium transporter KefB (8); glutathione-regulated potassium/H+ antiporter (1); glutathione-regulated potassium-proton antiporter (1); potassium channel KefB (1)	3
group_8869	puuP3	transporter (42); amino acid ABC transporter permease (34); putrescine importer PuuP (20); putative transporter (4); amino acid permease-associated protein (3); amino acid transporter (3); Amino acid permease-associated region (2); Putrescine importer (2); amino acid permease (1); probable transporter (1); putative amino acid transporter (1); putrescine:hydrogen symporter, PuuP family (1)	3
group_7535	sufE	hypothetical protein (71); Fe-S metabolism protein SufE (35); Fe-S metabolism associated SufE (10); Cysteine desulfurase CsdA-CsdE, sulfur acceptor protein CsdE (2); putative Fe-S center assembly protein (2); conserved hypothetical protein (1); putative cysteine desulfuration protein SufE (1); SufE protein (1)	3
group_6089	xylS/benR	transcriptional regulator (62); AraC family transcriptional regulator (35); transcriptional regulator XylS (6); benABC operon transcriptional activator BenR (2); AraC family transcriptional regulator BenR (1); BenABC operon transcriptional activator (1)	3
group_9845	yijP	hypothetical protein (65); membrane protein (21); phosphoethanolamine transferase CptA (18); UPF0141 membrane protein YijP possibly required for phosphoethanolamine modification of lipopolysaccharide (2); conserved hypothetical protein (1)	3
group_9146	citH1	MFS transporter (81); membrane protein (21); major facilitator superfamily transporter (5); major facilitator transporter (5); major facilitator family transporter (2); putative major facilitator superfamily transporter (2); citrate-proton symporter CitH (1); general substrate transporter (1); MFS family transporter (1); Permease of the major facilitator superfamily (1); Permeases of the major fa…	4
group_9149	hipO1	amidohydrolase (71); hydrolase (43); putative hydrolase (3); Peptidase M20D, amidohydrolase (2); Catalyzes the cleavage of p-aminobenzoyl-glutamate to p-aminobenzoate and glutamate, subunit A (1); hippurate hydrolase HipO (1); M20 family peptidase (1); probable hydrolase (1)	4
group_7267	-	NAD(P)H quinone oxidoreductase (67); NAD(P)H dehydrogenase (50); ribosyldihydronicotinamide dehydrogenase (6); NAD(P)H dehydrogenase, quinone family (1); NAD(P)H oxidoreductase YRKL (1); NAD(P)H oxidoreductase YRKL/ Putative NADPH-quinone reductase (modulator of drug activity B) / Flavodoxin 2 (1); putative NAD(P)H--quinone oxidoreductase (1); Ribosyldihydronicotinamide dehydrogenase (quinone) (1)	5
group_7659	-	acyl-CoA synthetase (85); hypothetical protein (30); putative acyl-CoA synthetase (5); acyl-CoA synthetase, putative (2); CoA-binding domain-containing protein (2); Acetyl-CoA synthetase, alpha and beta chain (1)	5
group_8036	-	enoyl-CoA hydratase (111); enoyl-CoA hydratase/isomerase (10); putative enoyl-CoA hydratase/isomerase (3); 3-hydroxypropionyl-coenzyme A dehydratase (1); enoyl-CoA hydratase/isomerase family protein (1); probable enoyl-CoA hydratase/isomerase (1); putative enoyl-CoA hydratase (1)	5
group_8619	-	amino acid ABC transporter substrate-binding protein (95); Hypothetical protein (10); extracellular solute-binding protein (6); amino acid-binding protein-like protein (1); periplasmic amino acid-binding protein (1); periplasmic amino acid-binding protein-like protein (1); Periplasmic amino acid-binding protein-related protein (1); putative ABC transporter substrate-binding protein (1)	5
group_8865	-	spermidine/putrescine ABC transporter substrate-binding protein (86); hypothetical protein (13); extracellular solute-binding protein (4); putative extracellular solute-binding protein (3); spermidine/putrescine-binding periplasmic protein-like protein (3); ABC transporter, periplasmic spermidine putrescine-binding protein PotD (2); ABC transporter substrate-binding protein (1); extracellular sol…	5
group_8866	-	oxidoreductase (100); NADH:flavin oxidoreductase (7); putative oxidoreductase (5); 2,4-dienoyl-CoA reductase [NADPH] (1); FAD/FMN-binding/pyridine nucleotide-disulfide oxidoreductase (1); FMN-binding oxidoreductase (1); hypothetical protein (1); NADH:flavin oxidoreductase/NADH oxidase (1); NADH oxidase (1); Oxidoreductase, FMN-binding protein (1); probable oxidoreductase (1)	5
group_11592	acdA/acdA_1	acyl-CoA dehydrogenase (113); acyl-CoA dehydrogenase domain-containing protein (7); putative acyl-CoA dehydrogenase (5); acyl-CoA dehydrogenase AcdA (1); Butyryl-CoA dehydrogenase (1); probable acyl-CoA dehydrogenase (1)	5
group_11593	rocE	amino acid permease (78); amino acid transporter (18); amino acid ABC transporter permease (6); amino acid permease-associated protein (5); putative amino acid permease (3); Arginine permease RocE (2); AAT family amino acid transporter (1); amino acid permease RocE (1); amino-acid permease RocE (1); lysine-specific permease (1); putative amino acid transporter (1)	5
group_10221	-	oxidoreductase (57); fumarate reductase/succinate dehydrogenase flavoprotein subunit (43); putative oxidoreductase (6); Adenylylsulfate reductase alpha-subunit (1); probable oxidoreductase (1); Succinate dehydrogenase flavoprotein subunit (1)	6
group_10647	-	transcriptional regulator (62); GntR family transcriptional regulator (41); Putative alkanesulfonate metabolism utilization regulator (2); putative transcriptional regulator (2); probable transcriptional regulator (1); putative GntR family transcriptional regulator (1)	6
group_14597	-	ferredoxin (73); 4Fe-4S ferredoxin (32); putative ferredoxin (2); 4Fe-4S ferredoxin, iron-sulfur binding protein (1); Adenylylsulfate reductase beta-subunit (1); ferredoxin, 4Fe-4S (1); probable ferredoxin (1); putative 4Fe-4S ferredoxin (1)	6
group_10043		RND transporter (19); RND efflux system outer membrane lipoprotein (5); outer membrane pyoverdine efflux protein (1); pyoverdine efflux pump outer membrane protein OpmQ (1); RND efflux transporter (1); RND family multidrug efflux outer membrane protein (1)	7
group_10759		acetate permease (17); cation acetate symporter (15); actetate permease (8); cation/acetate symporter (1); cation/acetate symporter ActP (1); PaaL (1)	7
group_11291		allantoin permease (23); cytosine permease (7); cytosine/purines uracil thiamine allantoin permease (5); cytosine/purines, uracil, thiamine, allantoin permease (1); cytosine/purine, uracil, thiamine, allantoin permease (1); cytosine/purine/uracil/thiamine/allantoin permease family protein (1); NCS1 family transporter (1); NCS1 nucleoside transporter (1); permease, cytosine/purine, uracil, thiamin…	7
group_11298		amino acid ABC transporter permease (15); ABC transporter permease (13); polar amino acid ABC transporter inner membrane subunit (8); His/Glu/Gln/Arg/opine family amino acid ABC transporter permease (1); nopaline transport system permease protein NocM (1); putative ABC transporter membrane protein (1); putative amino acid ABC transporter permease protein (1)	7
group_12986		ABC transporter permease (26); polar amino acid ABC transporter inner membrane subunit (8); amino acid ABC transporter permease (2); His/Glu/Gln/Arg/opine family amino acid ABC transporter permease (1); histidine transport system permease protein HisQ (1); putative amino acid ABC transporter membrane protein (1); putative amino acid ABC transporter permease protein (1)	7
group_13181		choline transporter (19); choline/carnitine/betaine transporter (8); choline/carnitine/betaine transporter family protein (1); putative glycine betaine transporter (1)	7
group_13527		amino acid ABC transporter permease (11); putrescine importer PuuP (7); amino acid permease-associated protein (6); putative amino acid transporter (1); putative polyamine transporter (1); putrescine:hydrogen symporter PuuP (1)	7
group_1363		sodium:proline symporter (30); Sodium/proline symporter (30); proline:sodium symporter PutP (25); proline:sodium symporter (13); major sodium:proline symporter (2); Na+/solute symporter (2); PutP (2); hypothetical protein (1); proline permease (1); protein PutP (1); sodium/L-proline transporter (1); sodium/proline symporter PutP (1)	7
group_13751		amino acid ABC transporter permease (8); amino acid permease-associated protein (7); GABA permease (6); gamma-aminobutyrate transporter (6); gamma-aminobutyrate permease (2); GabP_2 (1)	7
group_13822		MFS transporter (15); major facilitator superfamily transporter (5); major facilitator transporter (1); putative major facilitator superfamily transporter (1)	7
group_15264		RND transporter (12); RND efflux system outer membrane lipoprotein (8); NodT family RND efflux system outer membrane lipoprotein (1); outer membrane efflux protein (1); putative outer membrane protein (1)	7
group_15311		hypothetical protein (8); major facilitator superfamily transporter (3); MFS transporter (3); Major facilitator transporter (2); putative major facilitator superfamily transporter (1); uronate transporter (1)	7
group_1868		hypothetical protein (71); acetolactate synthase large subunit (2); acetohydroxy acid synthase (1); acetolactate synthase isozyme 1 large subunit IlvB (1); putative acetolactate synthase large subunit (1); thiamine pyrophosphate enzyme (1)	7
group_1930		GABA permease (13); gamma-aminobutyrate transporter (10); gamma-aminobutyrate permease (1)	7
group_1936		GABA permease (57); gamma-aminobutyrate transporter (26); hypothetical protein (6); gamma-aminobutyrate permease (2); GABA permease GabP (1); GabP (1)	7
group_2327		TonB-dependent receptor (67); TonB-dependent hemoglobin/transferrin/lactoferrin family receptor (8); TonB-denpendent receptor (4); TonB-dependent outer membrane heme receptor (4); TonB-dependent hemoglobin/transferrin/lactoferrin receptor (3); TonB-dependent outermembrane heme receptor PhuR (3); heme receptor (1); heme receptor protein (1); hemoglobin-haptoglobin utilization protein B (1); putati…	7
group_238		ABC transporter substrate-binding protein (41); polyamine ABC transporter substrate-binding protein (14); extracellular solute-binding protein (7); Periplasmic polyamine-binding protein, putative (3); periplasmic putrescine-binding protein (2); putrescine ABC transporter substrate-binding protein (2); putative polyamine ABC transporter substrate-binding protein (1); putrescine ABC transporter per…	7
group_2530		fe2+ zn2+ uptake regulation protein (48); hypothetical protein (45); Fe2+/Zn2+ uptake regulation protein (7)	7
group_2633		L-cystine ABC transporter ATP-binding protein YecC (41); amino acid ABC transporter ATP-binding protein (40); amino-acid ABC transporter ATP-binding protein YecC (10); putative amino-acid ABC transporter ATP-binding protein YecC (9); ectoine/hydroxyectoine ABC transporter ATP-binding protein EhuA (4); ABC transporter (1); ABC transporter ATP-binding protein (1); ABC transporter-like protein (1); …	7
group_2740		MFS transporter (55); hypothetical protein (31); major facilitator superfamily permease (2); membrane protein (1)	7
group_2854		PAS domain-containing sensor histidine kinase (41); histidine kinase (36); multi-sensor signal transduction histidine kinase (7); alginate biosynthesis sensor protein KinB (6); alginate biosynthesis sensor protein (2); putative two-component system sensor kinase (2); sensory box histidine kinase (2); KinB (1); PAS (1); protein KinB (1); two-component histidine kinase KinB (1)	7
group_2883		hypothetical protein (84); inhibitor of vertebrate lysozyme (8); inhibitor of vertebrate lysozyme family protein (2); inhibitor of vertebrate lysozyme precursor (1); lysozyme inhibitor (1)	7
group_2995		hypothetical protein (100)	7
group_3243		two-component sensor histidine kinase (36); histidine kinase (26); sensor histidine kinase (21); integral membrane sensor signal transduction histidine kinase (8); putative two component sensor histidine kinase transcriptional regulator (2); histidine kinase, Classic (1); periplasmic sensor Signal transduction histidine kinase (1); protein KdpB (1); putative two-component histidine kinase (1)	7
group_3264		glycine/betaine ABC transporter substrate-binding protein (78); glycine betaine ABC transporter substrate-binding protein (8); glycine betaine/carnitine/choline ABC transporter, periplasmic glycine betaine/carnitine/choline-binding protein (2); substrate-binding region of ABC-type glycine betaine transport system (2); amino acid ABC transporter substrate-binding protein (1); glycine betaine/carni…	7
group_3268		DSBA oxidoreductase (34); MFS transporter (34); EmrB/QacA family drug resistance transporter (17); disulfide bond formation protein DsbA (7); drug resistance transporter, EmrB/QacA family (3); putative transporter-like membrane protein (2); MFS-type transporter (1); putative drug resistance transporter (1)	7
group_3366		adenine permease (9); guanine permease (7); xanthine/uracil/vitamin C permease (7); NCS2 family permease (2); adenine:H+ symporter (1)	7
group_3449		hybrid sensor histidine kinase/response regulator (36); histidine kinase (19); sensor histidine kinase (9); integral membrane sensor hybrid histidine kinase (8); Sensor histidine kinase/response regulator (4); periplasmic sensor hybrid histidine kinase (2); putative two-component system sensor kinase (2); autoinducer 2 sensor kinase/phosphatase LuxQ (1); histidine kinase, Hybrid (1); putative two…	7
group_3487		membrane protein (56); hypothetical protein (41); anion permease (9); TauE-like transmembrane protein (1); UPF0721 transmembrane protein YjnA (1)	7
group_3511		ACR family transporter (70); acriflavin resistance protein (12); multidrug resistance protein MdtB (2); putative transporter-like membrane protein (2); RND efflux transporter (2); AcrB/AcrD/AcrF family protein (1); Acr/RND family transmembrane transporter (1); Acr-type multidrug efflux transporter (1); RND family transporter (1); RND hydrophobe/amphiphile efflux-1 (HAE1) family transporter permea…	7
group_3572		two-component sensor histidine kinase (38); histidine kinase (22); sensor histidine kinase (21); integral membrane sensor signal transduction histidine kinase (8); putative two component system, sensor kinase (2); integral membrane sensor signal transduction (1); periplasmic sensor Signal transduction histidine kinase (1); putative two-component histidine kinase (1); sensor protein RstB (1); two-…	7
group_373		porin (58); outer membrane porin (8); PhaK-like protein (3); putative porin -like membrane protein (2); OprD family outer membrane porin (1); OprD family porin (1); outer membrane porin, OprD family (1); porin D (1); porin-like protein (1); porin OpdF (1); porin,outer membrane porin OprD family (1)	7
group_3739		glycine/betaine ABC transporter substrate-binding protein (73); glycine betaine ABC transporter substrate-binding protein (5); choline ABC transporter periplasmic binding protein (3); Glycine betaine-binding protein (2); putative ABC transporter substrate-binding protein (2); substrate-binding region of ABC-type glycine betaine transport system (2); ABC transporter substrate-binding protein (1); …	7
group_3856		AraC family transcriptional regulator (86); putative AraC family transcriptional regulator (1); transcriptional regulator, AraC family (1)	7
group_3867		RND transporter (71); RND efflux system outer membrane lipoprotein (7); putative lipoprotein (2); efflux transporter, outer membrane protein (1); multidrug efflux outer membrane protein (1); NodT family efflux transporter outer membrane factor lipoprotein (1); NodT family efflux transporter outer membrane lipoprotein (1); NodT family outer membrane efflux lipoprotein (1); outer membrane efflux pr…	7
group_3974		nitrate reductase (57); cytosine/purines uracil thiamine allantoin permease (8); allantoin permease (2); NCS1 nucleoside transporter (2); cytosine/purines, uracil, thiamine, allantoin permease (1); cytosine/purine, uracil, thiamine, allantoin permease (1); hydantoin permease (1); NCS1 family transporter (1); permease, cytosine/purine, uracil, thiamine, allantoin family (1); putative allantoin per…	7
group_3995		mammalian cell entry protein (64); hypothetical protein (13); MCE family protein (3); Paraquat-inducible protein B (3); paraquat-inducible protein (2); PqiB family protein (2); putative paraquat-inducible protein (2); Mammalian cell entry related domain-containing protein (1); mce-related protein (1)	7
group_4144		multidrug efflux RND transporter permease subunit (49); acriflavine resistance protein B (20); hydrophobe/amphiphile efflux-1 (HAE1) family protein (3); hydrophobe/amphiphile efflux-1 (HAE1) family transporter (2); putative efflux system transmembrane protein (2); Toluene efflux pump membrane transporter ttgB (2); hydrophobe/amphiphile efflux-1 family protein (1); hydrophobe/amphiphile efflux-1 p…	7
group_4208		acriflavine resistance protein B (35); multidrug efflux protein (20); hypothetical protein (1); putative RND-type multidrug efflux pump membrane protein (1); RND family multidrug transporter (1); RND multidrug efflux transporter (1); RND multidrug efflux transporter, Acriflavin resistance protein (1)	7
group_4354		poly(beta-D-mannuronate) C5 epimerase (75); carbohydrate-binding and sugar hydrolysis protein (6); alginate biosynthesis protein AlgG (4); poly(beta-D-mannuronate) C5 epimerase AlgG (4); alginate-C5-mannuronan-epimerase (1); alginate-C5-mannuronan-epimerase AlgG (1); carbohydrate binding and sugar hydrolysis (1); carbohydrate-binding and sugar hydrolysis (1); parallel beta-helix repeat-containing…	7
group_4431		cell division protein (75); hypothetical protein (13); sporulation domain-containing protein (9); sporulation and cell division repeat protein (2); general secretion pathway protein a (1)	7
group_4496		alginate O-acetyltransferase (68); alginate biosynthesis protein algF (22); alginate O-acetyltransferase AlgF (4); AlgF (1); alginate biosynthesis protein (1); hypothetical protein (1); protein AlgF (1)	7
group_4554		amino acid ABC transporter permease (72); polar amino acid ABC transporter inner membrane subunit (7); ABC transporter permease (1); Amino acid ABC transporter, permease protein (1); cysteine ABC transporter permease (1); His/Glu/Gln/Arg/opine family amino acid ABC transporter permease (1); L-cystine transport system permease protein TcyB (1); polar amino acid ABC transporter permease (1); putati…	7
group_4671		fusaric acid resistance protein (74); fusaric acid resistance protein region (8); fusaric acid resistance domain protein (2); hypothetical protein (2); efflux transporter, permease (1); fusaric acid resistance domain-containing protein (1); membrane protein (1); p-hydroxybenzoic acid efflux pump subunit AaeB (1); putative ArAE family transporter (1); putative efflux transporter (1)	7
group_4673		alginate O-acetyltransferase (73); alginate biosynthesis protein AlgX (20); alginate biosynthesis protein (2); protein AlgX (1)	7
group_4679		cytochrome c oxidase accessory protein CcoG (40); (Fe-S)-binding protein (27); Iron-sulfur cluster-binding protein (4); 4Fe-4S ferredoxin (2); cytochrome c oxidase cbb3 type, accessory protein FixG (2); cytochrome c oxidase accessory protein (1); protein RdxA (1); putative 4Fe-4S ferredoxin (1); putative ferredoxin (1)	7
group_4782		glycine/betaine ABC transporter substrate-binding protein (67); glycine betaine ABC transporter substrate-binding protein (5); choline ABC transporter periplasmic binding protein (4); hypothetical protein (2); ABC-type glycine betaine transport-related protein (1); carnitine uptake ABC transporter substrate-binding protein (1); choline ABC transporter periplasmic protein (1); glycine betaine/L-pr…	7
group_4906		ABC transporter ATP-binding protein (71); ABC transporter-like protein (7); sugar ABC transporter ATP-binding protein (4); putative ABC transporter ATP-binding protein (3); ABC transporter (2); protein UgpC (1); sugar ABC transporter ATPase (1)	7
group_5006		LysR family transcriptional regulator (78); aminoethylphosphonate catabolism associated LysR family transcriptional regulator (1); HTH-type transcriptional activator CmpR (1); putative LysR family transcriptional regulator (1)	7
group_5011		amino acid ABC transporter permease (95); polar amino acid ABC transporter inner membrane subunit (7); cystine ABC transporter permease (4); ABC transporter permease (1); cystine ABC transporter permease protein (1); Cystine ABC transporter, permease protein (1); cystine ABC transporter, permease protein, putative (1); cystine transport system permease (1); inner membrane amino-acid ABC transport…	7
group_5148		sulfate ABC transporter ATP-binding protein (60); 2-aminoethylphosphonate ABC transporter ATP-binding protein (8); ABC transporter ATP-binding protein (5); ABC transporter-like protein (3); putative cation ABC transporter ATP-binding protein (2); 2-aminoethylphosphonate ABC transporter, ATP-binding protein (1); putative ABC transporter ATP-binding protein (1); sulfate/thiosulfate import ATP-bindi…	7
group_525		amino acid APC transporter (11); arginine/ornithine antiporter (10); arginine-ornithine antiporter (7)	7
group_5301		MFS transporter (39); major facilitator superfamily transporter (7); major facilitator transporter (2); major facilitator superfamily protein (1); proline/betaine transporter (1); Proline/betaine transporter-Proline porter II-PPII (1); putative major facilitator superfamily transporter (1); putative proline/betaine transporter (1)	7
group_5314		branched-chain amino acid ABC transporter substrate-binding protein (32); ABC transporter (16); Polyamine ABC transporter ATP-binding protein (13); ABC transporter ATP-binding protein (6); ABC transporter-like protein (6); spermidine/putrescine ABC transporter ATP-binding protein (2); polyamine-transporting ATPase (1); putative ABC transporter ATP-binding protein (1); putative polyamine ABC trans…	7
group_5424		membrane protein (51); efflux transporter periplasmic adaptor subunit (16); Secretion protein HlyD family protein (8); hypothetical protein (4); HlyD family secretion protein (2); secretion protein HlyD (2); secretion protein HylD (2); auxiliary transport protein, membrane fusion protein family (1); efflux pump (1); efflux transporter, membrane fusion protein (1); membrane fusion protein family a…	7
group_5592		EmrB/QacA family drug resistance transporter (21); DSBA oxidoreductase (19); MFS transporter (10); disulfide bond formation protein DsbA (5); major facilitator superfamily transporter (5); major facilitator family transporter (3); major facilitator transporter (3); multidrug efflux MFS transporter (2); putative multidrug efflux MFS transporter (2); putative ABC transporter permease (1); putative …	7
group_5594		branched-chain amino acid aminotransferase (65); branched chain amino acid aminotransferase (35); branched-chain-amino acid aminotransferase (1); branched-chain-amino-acid aminotransferase IlvE (1); branched-chain-amino-acid transaminase (1)	7
group_5650		TetR family transcriptional regulator (79); putative TetR family transcriptional regulator (1); transcriptional regulator, TetR family (1)	7
group_5714		hemolysin secretion protein D (35); HlyD family type I secretion periplasmic adaptor subunit (14); HlyD family type I secretion membrane fusion protein (8); Type I secretion membrane fusion protein, HlyD (4); secretion protein HlyD (2); ABC transporter HylD-like membrane fusion protein (1); alkaline protease secretion protein AprE (1); type I secretion membrane fusion family, HlyD family secretio…	7
group_5737		glucarate transporter (48); MFS transporter (21); d-galactonate transporter (16); putative sugar ABC transporter membrane protein (2); D-galactarate permease (1); D-galactonate permease (1); galactarate transporter GarP (1); major facilitator superfamily transporter phthalate permease (1); MFS transporter, phthalate permease family (1); putative galactarate transporter (1); sugar ABC transporter …	7
group_5998		transcription elongation factor GreB (69); GreB (1); transcription elongation factor (1)	7
group_6654		glutamine ABC transporter ATP-binding protein (42); ABC transporter (9); ABC transporter-like protein (3); amino acid ABC transporter ATP-binding protein (3); amino acid ABC transporter ATPase (1); arginine ABC transporter ATP-binding protein (1); arginine transport ATP-binding protein ArtM (1); glutamate ABC transporter ATP-binding protein (1); glutamine/glutamate ABC transporter, ATP-binding pr…	7
group_6824		DNA-binding response regulator (32); transcriptional regulator (26); two-component system response regulator (9); two component transcriptional regulator (7); chemotaxis protein CheY (2); response regulator protein (2); two component winged helix family transcriptional regulator (2); OmpR family response regulator (1); protein RstA (1); putative two-component response regulator (1); response regu…	7
group_6831		membrane protein (33); hypothetical protein (13); ABC transporter (6); ABC transporter permease (4); inner membrane transport permease YhhJ (2); ABC-2 type transporter (1); multidrug ABC transporter permease (1); putative ABC transporter membrane protein (1); putative ABC transporter permease protein (1); translation-like protein (1)	7
group_6850		allantoin permease (36); cytosine/purines uracil thiamine allantoin permease (8); cytosine permease (3); Permease for cytosine/purine, uracil, thiamine, allantoin (2); cytosine/purines, uracil, thiamine, allantoin permease (1); cytosine/purine/uracil/thiamine/allantoin permease family protein (1); putative NCS1 family transporter (1); putative transporter-like membrane protein (1)	7
group_7197		glutamine ABC transporter permease (50); amino acid ABC transporter permease (4); polar amino acid ABC transporter inner membrane subunit (2); amino acid ABC transporter membrane protein (1); glutamine ABC transporter permease protein (1); glutamine/glutamate ABC transporter permease (1); glutamine/glutamate ABC transporter, permease protein (1); glutamine transport system permease protein GlnP (…	7
group_7383		ABC transporter ATP-binding protein (46); ABC transporter (30); ABC transporter-like protein (5); sugar ABC transporter ATP-binding protein (3); ATP-binding ABC transporter protein (2); glycerol-phosphate ABC transporter ATP-binding protein (1); putative ABC transporter ATP-binding protein (1); Sugar ABC transporter, ATP-binding protein (1)	7
group_7573		porin (24); membrane protein (11); outer membrane porin (6); outer membrane porin OprD (2); basic amino acid specific porin OprD (1); OprD (1); porin D (1); porin OprD (1); putative family S43 non-peptidase protein (1)	7
group_7766		fusaric acid resistance protein (36); fusaric acid resistance protein region (7); fusaric acid resistance domain-containing protein (1); fusaric acid resistance domain-containing protein- membrane protein (1); fusaric acid resistance domain protein (1); hypothetical protein (1); membrane protein (1); putative ArAE family transporter (1)	7
group_8123		MFS transporter (27); general substrate transporter (8); major facilitator transporter (4); major facilitator superfamily transporter (3); membrane protein (1); MHS family metabolite MFS transporter (1); putative major facilitator superfamily transporter (1); transporter (1)	7
group_8167		aspartate:proton symporter (43); amino acid permease-associated protein (6); amino acid ABC transporter permease (2); amino acid transporter (2); aspartate:proton symporter YveA (2); aspartate-proton symporter (1); aspartate-proton symporter YveA (1); putative amino acid permease membrane protein (1); putative L-aspartate transporter (1)	7
group_835		copper-translocating P-type ATPase (37); metal ABC transporter ATPase (28); copper-transporting ATPase (21); heavy metal translocating P-type ATPase (15); cation-transporting ATPase transmembrane protein (4); cation-transporting ATPase (3); metal transporting P-type ATPase (3); cadmium translocating P-type ATPase (1); copper-exporting ATPase (1); copper-exporting P-type ATPase A (1); copper/silve…	7
group_8759		polar amino acid ABC transporter permease (50); amino acid ABC transporter permease (6); polar amino acid ABC transporter inner membrane subunit (2); glutamine ABC transporter permease protein (1); glutamine/glutamate ABC transporter, permease protein (1); His/Glu/Gln/Arg/opine family amino acid ABC transporter permease (1); putative amino-acid ABC transporter permease protein PatM (1); putative …	7
group_8858		enoyl-CoA hydratase (27); 2-(1,2-epoxy-1,2-dihydrophenyl)acetyl-CoA isomerase (16); 1,2-epoxyphenylacetyl-CoA isomerase PaaG (1); putative enoyl-CoA hydratase PaaG (1)	7
group_9018		FmdB family transcriptional regulator (61); hypothetical protein (13); FmdB family regulatory protein (6); regulatory protein, FmdB family (4); regulatory, FmdB family domain protein (2)	7
group_9337		LysR family transcriptional regulator (29); MFS transporter (6); major facilitator superfamily transporter (4); general substrate transporter (2); major facilitator family transporter (2); Major facilitator transporter (1); membrane protein (1); putative major facilitator superfamily transporter (1); shikimate transporter ShiA (1)	7
group_9718		glycine/betaine ABC transporter (16); proline/betaine transporter (15); proline/glycine betaine transporter (12); osmosensory proline/betaine/H+ permease (1); osmosensory proline/glycine betaine transporter ProP (1); ProP (1)	7
group_3904		type VI secretion protein ImpA (99); hypothetical protein (11); VgrG1 (6); VgrG protein (2); ImpA family type VI secretion-associated protein (1); protein VgrG1a (1); Rhs element Vgr protein (1); rhs family protein (1); Rhs-family protein (1); type VI secretion protein VgrG (1); type VI secretion protein VgrG1 (1); type VI secretion system, Vgr family (1); type VI secretion system Vgr family prot…	8
group_6756		serine/threonine protein phosphatase (68); serine/threonine phosphatase (27); PppA (12); phosphatase (3); putative phosphoprotein phosphatase (3); Phosphoprotein phosphatase PppA (2); putative phosphatase (2); putative serine/threonine phosphoprotein phosphatase (2); serine/threonine phosphoprotein phosphatase PppA (2); phosphoprotein phosphatase (1); protein phosphatase 2C domain-containing prot…	8
group_9860		ClpV1 family T6SS ATPase (51); ATPase AAA (49); ClpA/B-type chaperone (8); chaperone (3); ClpB protein (2); protein ClpV1 (2); type VI secretion ATPase ClpV1 (2); ATPase (1); chaperone ClpB (1); ClpV1 (1); ClpV1 protein (1); protein ClpV (1); putative ClpA/B-type chaperone (1); type VI secretion ATPase (1); type VI secretion ATPase ClpV (1); type VI secretion ATPase, ClpV1 family (1)	8
group_10754		protein BfmS (27); ATPase (25); integral membrane sensor signal transduction histidine kinase (8); two-component sensor histidine kinase (8); sensor histidine kinase (7); putative two-component sensor (2); BfmS (1); periplasmic sensor Signal transduction histidine kinase (1); putative two-component histidine kinase (1); two-component sensor (1)	9
group_6558		hypothetical protein (72); DoxX family protein (24); conserved hypothetical protein (1); DoxX (1)	9
group_7676		DNA-binding response regulator (38); chemotaxis protein CheY (12); protein BfmR (6); putative two-component response regulator (3); two component transcriptional regulator (3); two component winged helix family transcriptional regulator (3); DNA-binding heavy metal response regulator (2); hypothetical protein (2); two-component response regulator (2); winged helix family two component transcripti…	9
group_7517		ABC transporter (72); amino acid ABC transporter substrate-binding protein (33); ABC transporter substrate-binding protein (4); glutamate/aspartate periplasmic-binding protein, GltI family (4); extracellular solute-binding protein (3); putative binding protein component of ABC transporter (3); glutamate ABC transporter substrate-binding protein (2); Glutamate Aspartate periplasmic binding protein…	10
group_9155		hypothetical protein (85); cytochrome C2 (11); Endoribonuclease L-PSP (9); endoribonuclease L-PSP family protein (3); translation initiation inhibitor (3); putative endoribonuclease L-PSP family protein (2); putative translation initiation inhibitor (2); DguB (1); Putative translation initiation inhibitor, yjgF family (1)	10
group_5843		carbonic anhydrase (108); carbonate dehydratase (9); carbonic anhydrase CynT (1)	11
group_5923		cyanate hydratase (108); cyanase (8); cyanate hydratase CynS (1); cyanate lyase (1)	11
group_6203		hypothetical protein (100); lipoprotein (18); putative lipoprotein (6); lipoprotein, putative (1)	12
group_7295		hypothetical protein (123)	12
group_7551		L-ornithine 5-monooxygenase (54); ornithine monooxygenase (29); L-ornithine N5-oxygenase (20); L-ornithine N(5)-monooxygenase (17); L-ornithine 5-monooxygenase PvdA (3); L-ornithine 5-monooxygenase, PvdA of pyoverdin biosynthesis (1); protein PvdA (1); putative L-ornithine 5-monooxygenase (1)	12
group_8449		permease (56); hypothetical protein (41); alpha/beta hydrolase (17); Hydrolase of the alpha/beta superfamily (2); putative hydrolase (2); prolyl oligopeptidase family protein (1)	12
group_5797		2OG-Fe(II) oxygenase (80); oxidoreductase (48); 2-Oxobutyrate oxidase (3); putative oxidoreductase (3); 2OG-Fe(II) oxygenase family oxidoreductase (2); 2-Oxobutyrate oxidase, putative (2); isopenicillin N synthase PcbC (2); dioxygenase, isopenicillin N synthase (1); probable oxidoreductase (1)	13
group_8868		ABC transporter permease (130); inner-membrane translocator (6); ABC transporter, inner membrane subunit precursor (2); hypothetical protein (1); probable permease of ABC transporter (1); putative permease of ABC transporter (1); rbsC-2: ABC transporter, permease protein (1)	13
group_5661		enoyl-CoA hydratase (83); Isohexenylglutaconyl-CoA hydratase (32); enoyl-CoA hydratase/isomerase (7); putative isohexenylglutaconyl-CoA hydratase (3); isohexenylglutaconyl-CoA hydratase AtuE (2); putative enoyl-CoA hydratase/isomerase (2); enoyl-CoA hydratase/isomerase family protein EchA (1)	14
group_6404		AMP-binding protein (104); AMP-binding acetyl-CoA synthetase (11); putative AMP-binding protein (4); AMP-dependent synthetase and ligase (3); Long-chain-fatty-acid--CoA ligase (2); acyl-CoA synthetase (1); AMP-dependent ligase (1); AMP-dependent synthetase/ligase (1); hypothetical protein (1); probable AMP-binding enzyme (1); putative AMP-binding enzyme (1); putative long-chain-fatty-acid--CoA li…	14
group_10164		transcriptional regulator (76); transcriptional regulator NfxB (8); hypothetical protein (3); HTH-type transcriptional regulator NfxB (1); LacI family transcription regulator (1); NfxB family transcriptional regulator (1); regulatory protein LacI (1)	15
group_10227		NAD(P)H dehydrogenase (93); putative NAD(P)H dehydrogenase (3); NAD(P)H quinone oxidoreductase, quinone family (2); hypothetical protein (1); NAD(P)H dehydrogenase (quinone) (1); NAD(P)H oxidoreductase (1); NAD(P)H oxidoreductase YRKL (1); NAD(P)H oxidoreductase YRKL/ Putative NADPH-quinone reductase (modulator of drug activity B) / Flavodoxin 2 (1); probable NAD(P)H dehydrogenase (1)	15
group_10241		prevent-host-death protein (59); hypothetical protein (20); Transposase (4); Mobile element protein (1); prevent-host-death protein A (1); putative transposase (1)	15
group_10309		GntR family transcriptional regulator (87); transcriptional regulator (10); putative transcriptional regulator (4); putative regulator PutR for proline utilization, GntR family (3); probable transcriptional regulator (1)	15
group_10310		outer membrane protein OprJ (40); membrane protein (23); multidrug transporter (14); Multidrug efflux outer membrane protein OprJ (2); Multidrug efflux outer membrane protein OprJ precursor (2); RND efflux system outer membrane lipoprotein NodT (2); outer membrane protein OprM (1); RND efflux system outer membrane lipoprotein (1); RND efflux system, outer membrane lipoprotein, NodT family (1)	15
group_10646		2-hydroxyacid dehydrogenase (77); transcriptional regulator (8); hydroxyacid dehydrogenase (7); XRE family transcriptional regulator (5); putative transcriptional regulator (4); probable transcriptional regulator (1); putative DNA binding protein (1)	15
group_10648		kynurenine formamidase (78); arylformamidase (22); kynurenine formamidase, KynB (5); hypothetical protein (1); Kynurenine formamidase, bacterial (1); kynurenine formamidase KynB (1)	15
group_10657		EmrB/QacA family drug resistance transporter (43); MFS transporter (29); DSBA oxidoreductase (24); disulfide bond formation protein DsbA (4); Inner membrane component of tripartite multidrug resistance system (2); drug resistance transporter, EmrB/QacA family (1); major facilitator superfamily transporter (1); probable major facilitator superfamily (MFS) transporter (1); putative drug resistance …	15
group_10659		pyocin-S2 (18); pyocin killing protein (11); pyocin S2 (9); Pyocin-S1 (8); HNH nuclease (3); pyocin protein (1)	15
group_10752		glycosyltransferase (47); glycosyl transferase (36); hypothetical protein (12); putative glycosyltransferase (4)	15
group_11091		transporter (68); porin (29); putative transporter (3); Putrescine importer (3); AAT family amino acid transporter (1); amino acid permease (1); amino acid transporter (1); amino acid transporter membrane protein (1); probable transporter (1); putrescine importer PuuP (1)	15
group_11099		phosphonates import ATP-binding protein PhnC 1 (50); Phosphonate ABC transporter ATP-binding protein (26); phosphonate ABC transporter (15); phosphonate/organophosphate ester transporter subunit (8); phosphonate ABC transporter ATPase (3); phosphonates import ATP-binding protein PhnC 2 (3); ABC phosphonate transporter ATP-binding protein (2); ATP-binding component of ABC phosphonate transporter (…	15
group_11100		phosphonate C-P lyase system protein PhnK (93); phosphonate C-P lyase (14); Phosphonates transport ATP-binding protein PhnK (2); phosphonate transport ATP-binding protein PhnK (1); probable ATP-binding component of ABC transporter (1)	15
group_11110		transcriptional regulator (73); LysR family transcriptional regulator (4); putative transcriptional regulator (2); Transcriptional regulator, LysR family (2); transcriptional regulator SftR (2); probable transcriptional regulator (1); SDS degradation transcriptional activation protein SdsB (1)	15
group_11116		amino acid permease (93); putative amino acid permease (4); hypothetical protein (3); amino acid permease, APC family (1); amino acid permease YtnA (1); APC family amino acid permease (1); Phenylalanine-specific permease (1); probable amino acid permease (1); putative amino acid transporter membrane protein (1)	15
group_11124		dihydrodipicolinate synthase family protein (69); dihydrodipicolinate synthase (23); dihydrodipicolinate synthetase (12); 1-pyrroline-4-hydroxy-2-carboxylate deaminase (3); 4-hydroxy-tetrahydrodipicolinate synthase (1); delta1-pyrroline-4-hydroxy-2-carboxylate deaminase, LphC (1); dihydrodipicolinate synthase DapA (1); putative dihydrodipicolinate synthetase (1)	15
group_11126		NAD(P)H dehydrogenase (64); hypothetical protein (15); putative NAD(P)H dehydrogenase (2); NAD(P)H oxidoreductase YRKL (1); NAD(P)H oxidoreductase YRKL/ NADPH-quinone reductase (modulator of drug activity B) / Flavodoxin 2 (1); NAD(P)H oxidoreductase YRKL/ Putative NADPH-quinone reductase (modulator of drug activity B) / Flavodoxin 2 (1); NAD(P)H quinone oxidoreductase (1); NADPH-quinone reductas…	15
group_11597		LPS efflux transporter membrane protein (57); ABC transporter (14); hypothetical protein (8); membrane subunit of A-band LPS efflux transporter (8); Wzm (5); ABC transporter permease (3); A-band LPS efflux ABC transporter permease (2); O-antigen export system permease protein RfbD (2); A-band LPS ABC transporter permease (1); A-band LPS efflux transporter (1); A-band LPS efflux transporter membra…	15
group_11605		hypothetical protein (87); nucleoside-binding protein (10); Nucleoside-binding outer membrane protein (6)	15
group_11618		phenazine biosynthesis protein (53); phenazine biosynthesis protein phzB 1 (9); putative phenazine biosynthesis protein (2); Phenazine biosynthesis protein PhzB (1); probable phenazine biosynthesis protein (1)	15
group_11620		phenazine biosynthesis protein phzA 1 (38); phenazine biosynthesis protein (23); putative phenazine biosynthesis protein (2); Phenazine biosynthesis protein PhzA (1); probable phenazine biosynthesis protein (1)	15
group_11640		MFS transporter (80); MFS family transporter (7); hypothetical protein (4); major facilitator superfamily transporter (2); probable major facilitator superfamily (MFS) transporter (1); putative major facilitator superfamily (MFS) transporter (1); putative major facilitator superfamily transporter (1); transmembrane transport protein (1)	15
group_11676		hypothetical protein (22); Methyl-accepting chemotaxis protein (7)	15
group_11683		type III effector Hop protein (26); raqprd family integrative conjugative element protein (3); hypothetical protein (2); Putative type III effector Hop protein (2)	15
group_12151		glycerophosphoryl diester phosphodiesterase (76); glycerophosphodiester phosphodiesterase (11); glycerophosphoryl diester phosphodiesterase, periplasmic (9)	15
group_12166		transcriptional regulator (72); Cro/Cl family transcriptional regulator (14); putative transcriptional regulator (4); probable transcriptional regulator (3); DNA-binding protein (2); XRE family transcriptional regulator (2); putative regulatory protein (1); transcriptional regulator, XRE family (1)	15
group_12192		ABC transporter permease (95); ABC transporter, membrane spanning protein (2); amino acid ABC transporter permease (1); Permease of ABC transporter, LhpM (1); putative permease of ABC transporter (1)	15
group_12193		amino acid ABC transporter permease (56); amino acid ABC transporter (33); ABC transporter permease (7); ABC-type amino acid transport system, permease component (1); amino acid ABC transporter membrane protein (1); amino acid ABC transporter membrane protein, LhpN (1); putative permease of ABC transporter (1)	15
group_12195		hypothetical protein (77); proline racemase (13); 2-methylaconitate racemase (3); putative proline racemase protein (2); trans-3-hydroxy-L-proline dehydratase (2); D-hydroxyproline epimerase, LhpK (1); proline racemase protein (1)	15
group_12313		hemagglutinin (59); hypothetical protein (19); Filamentous hemagglutinin family outer membrane protein associated with VreARI signaling system (3); filamentous hemagglutinin family domain-containing protein (1); hemagglutination repeat-containing protein (1); phosphate depletion regulated TPS partner A, PdtA (1)	15
group_12734		vanillate porin (53); porin (37); outer membrane porin (4); histidine porin OpdK (3); vanillate porin OpdK (3); benzoate-specific porin (2); OprD family outer membrane porin (1); porin D (1); porin-like protein (1); porin OpdF (1); putative porin (1)	15
group_12770		hypothetical protein (60); globin (37); Coproporphyrinogen III oxidase (1); Coproporphyrinogen III oxidase-related Fe-S oxidoreductase (1)	15
group_12777		molecular chaperone CsaA (47); tRNA-binding protein (36); CsaA protein (5); export-related chaperone CsaA (3); Protein secretion chaperonin CsaA (2); hypothetical protein (1)	15
group_12790		molybdenum cofactor sulfurase (67); mosc domain-containing protein (14); hypothetical protein (10); conserved hypothetical protein (1)	15
group_12794		hypothetical protein (67); thiamine biosynthesis protein ThiF (9); NAD(P)H-binding protein (2); Nucleoside-diphosphate-sugar epimerase (1)	15
group_12798		hypothetical protein (28); nuclease (21); VRR-NUC domain-containing protein (2)	15
group_12806		pyridine nucleotide-disulfide oxidoreductase (38); hypothetical protein (19); Oxidoreductase (flavoprotein) (2); conserved hypothetical protein (1); oxidoreductase, pyridine nucleotide-disulfide family (1); pyridine nucleotide-disulfide family oxidoreductase (1)	15
group_12830		pilus biosynthesis protein PilL (24); pilus assembly protein PilL (5); PilL (4); integrating conjugative element protein PilL, PFGI-1 class (3); Conjugative transfer protein PilL in PFGI-1-like cluster (2); type IV B pilus protein (2)	15
group_13		methyl-accepting chemotaxis protein (61); chemotaxis protein (12); chemotaxis transducer (10); putative chemotaxis transducer (4); methyl-accepting chemotaxis sensory transducer (2); Methyl-accepting chemotaxis protein I (serine chemoreceptor protein) (1)	15
group_13255		amino acid APC family transporter (56); AAT family amino acid transporter (15); amino acid transporter (15); amino acid permease (7); putative amino acid permease (4); D-serine/D-alanine/glycine transporter (2); putative ethanolamine permease family protein (1)	15
group_13268		hypothetical protein (55); UxpB protein (12); phosphatase (11); Tat pathway signal protein (11); Putative phosphatase (7)	15
group_13269		sulfonate ABC transporter substrate-binding protein (47); hypothetical protein (41); putative periplasmic aliphatic sulfonate-binding protein (2); ABC transporter, substrate-binding protein, aliphatic sulfonates (1); ABC-type nitrate/sulfonate/bicarbonate transport systems, periplasmic components (1); aliphatic sulfonate-binding protein (1); Alkanesulfonates-binding protein (1); conserved hypothe…	15
group_13273		LysR family transcriptional regulator (55); transcriptional regulator (37); putative transcriptional regulator (3); Transcriptional regulator, LysR family (2); probable transcriptional regulator (1)	15
group_13275		4-hydroxythreonine-4-phosphate dehydrogenase (71); 4-hydroxythreonine-4-phosphate dehydrogenase 2 (16); conserved hypothetical protein (1); hypothetical protein (1)	15
group_13280		TetR family transcriptional regulator (65); transcriptional regulator (16); hypothetical protein (6); putative transcriptional regulator (2); Transcriptional regulator, TetR family (2); probable transcriptional regulator (1); transcriptional regulatory protein (1)	15
group_13283		hypothetical protein (36); RND transporter (31); transporter (3); transport protein (2)	15
group_1361		sodium:proline symporter (54); sodium/proline symporter PutP (17); proline:sodium symporter (6); proline:sodium symporter PutP (2); Proline/sodium symporter PutP / Propionate/sodium symporter (2); sodium/proline symporter (2)	15
group_13849		Cytochrome c551 peroxidase (66); cytochrome C biogenesis protein CcsA (14); cytochrome c peroxidase (9); cytochrome c551 peroxidase precursor (2); cytochrome-c peroxidase (2)	15
group_13865		hypothetical protein (90)	15
group_13876		hypothetical protein (32); MBL fold metallo-hydrolase (20); beta-lactamase (6); beta-lactamase domain-containing protein (2); MBL fold hydrolase (1); Zn-dependent hydrolase (1); Zn-dependent hydrolase, including glyoxylase (1)	15
group_13893		branched-chain alpha-keto acid dehydrogenase subunit E2 (91); Dihydrolipoamide acyltransferase component of branched-chain alpha-keto acid dehydrogenase complex (2); branched-chain alpha-keto acid dehydrogenase E2 subunit (1); probable dihydrolipoamide acetyltransferase (1)	15
group_13894		phosphonate metabolism protein/1,5-bisphosphokinase (PRPP-forming) PhnN (37); hypothetical protein (30); ribose 1,5-bisphosphate phosphokinase (6); ribose-phosphate pyrophosphokinase (6); ATP-binding protein PhnN (5); phosphonate transport ATP-binding protein (4); ATP-binding component of phosphonate transport (1); ATP-binding protein PhnN- Guanylate kinase (1); conserved hypothetical protein (1)…	15
group_13897		GDP-mannose-dependent alpha-mannosyltransferase (48); glycosyl transferase (16); hypothetical protein (7); alpha-mannosyltransferase (6); group 1 glycosyl transferase (4); glycosyltransferase (3); glycosyl transferase family protein (2); putative glycosyl transferase (2); Dolichol-phosphate mannosyltransferasein lipid-linked oligosaccharide synthesis cluster (1)	15
group_13914		NADH pyrophosphatase (90); NudC (1); Zn-finger containing NTP pyrophosphohydrolase (1)	15
group_13925		4-hydroxyphenylpyruvate dioxygenase (101)	15
group_13983		peptidase (61); transporter HasD (12); type I secretion system permease/ATPase (8); transport protein HasD (7); ABC exporter for hemopore HasA, ATP-binding component HasD (2); type I secretion system ATPase (2); alkaline protease secretion ATP-binding protein AprD (1); putative ABC transporter ATP-binding protein (1); type 1 secretion system ATPase HasD (1)	15
group_14058		glycosyltransferase WbpX (54); glycosyl transferase (38); Glycosyltransferase (2); protein WbpX (1)	15
group_1411		radical SAM protein (71); hypothetical protein (9); DNA repair photolyase (3); putative DNA repair photolyase (2); radical SAM domain-containing protein (2); Radical SAM domain protein (2); conserved hypothetical protein (1); radical SAM family protein (1)	15
group_14547		GDP-mannose 4,6-dehydratase (94); GDP-mannose 4,6 dehydratase (5); GDP-mannose 4,7-dehydratase (1); protein Gmd (1)	15
group_14580		transcriptional regulator (69); LysR family transcriptional regulator (18); putative transcriptional regulator (3); Transcriptional regulator, LysR family (2); probable transcriptional regulator (1)	15
group_14595		type VI secretion system protein ImpG (55); hypothetical protein (19); type VI secretion protein (15); Protein ImpG/VasA (4); type VI secretion protein VasA (3); HsiG3 (2); protein ImpG (1)	15
group_14598		hypothetical protein (53); arylsulfatase (18)	15
group_14623		hypothetical protein (91)	15
group_1485		histidine kinase (61); CBS domain-containing protein (34); hypothetical protein (16); CBS domain protein (3); conserved hypothetical protein (1); putative CBS domain (1); putative CBS domain-containing protein (1)	15
group_1524		non-ribosomal peptide synthetase (30); peptide synthase (7); protein PvdJ (3); fusaricidin synthetase (1); peptide synthetase (1); PvdJ (1); Pyoverdine sidechain non-ribosomal peptide synthetase PvdJ (1)	15
group_15348		DNA-binding protein (63); transcriptional regulator (14); hypothetical protein (5); putative transcriptional regulator (3); Outer membrane protein (2); SdiA-regulated domain-containing protein (2); calcium-regulated beta-propeller protein CarP (1)	15
group_15350		alcohol dehydrogenase (78); dehydrogenase (7); putative dehydrogenase (3); Choline dehydrogenase (2); probable dehydrogenase (1)	15
group_15354		spermidine dehydrogenase (41); spermidine dehydrogenase SpdH (38); Hypothetical protein (8); spermidine dehydrogenase, SpdH (5)	15
group_15358		50S ribosomal protein L36 (91); conserved hypothetical protein (1); LSU ribosomal protein L36p (1)	15
group_15379		fructokinase (75); carbohydrate kinase (9); hypothetical protein (4); ribokinase-like domain-containing protein (1)	15
group_15389		hypothetical protein (49); thioesterase (29); putative hydrolase (3); amidohydrolase (2); hydrolase (2); conserved hypothetical protein (1); Y4mH (1)	15
group_15393		porin (72); pyroglutatmate porin (10); pyroglutamate porin OpdO (4); Hypothetical protein (2); putative porin (2); outer membrane porin (1)	15
group_15418		hypothetical protein (48)	15
group_15428		Hypothetical protein (84); XapX domain-containing protein (2)	15
group_15469		hypothetical protein (44); RebB protein (3); protein associated with synthesis and assembly of refractile inclusion bodies (1); putative protein associated with synthesis and assembly of refractile inclusion bodies (1); putative RebB like protein (1)	15
group_16164		transcriptional regulator (62); AraC family transcriptional regulator (24); putative transcriptional regulator (3); Transcriptional regulator, AraC family (3); probable transcriptional regulator (1)	15
group_16165		hypothetical protein (76)	15
group_16174		LysR family transcriptional regulator (39); MFS transporter (35); hypothetical protein (4); major facilitator superfamily transporter (3); MFS family transporter (2); major facilitator family transporter (1); major facilitator superfamily (MFS) transporter (1); major facilitator transporter (1); Permease of the major facilitator superfamily (1); Permeases of the major facilitator superfamily (1);…	15
group_16183		ATPase (50); chaperone (20); ClpB protein (6); hypothetical protein (6); putative chaperone (4); chaperone protein ClpB (1); probable chaperone (1)	15
group_16188		uricase (60); type VI secretion protein EvpB (19); EvpB family type VI secretion protein (9); hypothetical protein (8); HsiC3 (2); Uncharacterized protein ImpC (2); protein ImpC (1)	15
group_16204		ABC transporter ATP-binding protein/permease (40); ABC transporter ATP-binding protein (29); sodium:dicarboxylate symporter (6); type I secretion system permease/ATPase (6); putative ATP-binding/permease fusion ABC transporter (3); putative ABC transporter ATP-binding protein/permease (2); ABC transporter, transmembrane region:ABC transporter:Peptidase C39, bacteriocin processing (1); glutamate/a…	15
group_16207		hypothetical protein (43); cytochrome C (38); cytochrome c protein (3); putative cytochrome c protein (3); Cytochrome c, mono- and diheme variant (1)	15
group_16214		hypothetical protein (73); thioesterase (15); thioesterase superfamily protein (2)	15
group_16221		MFS transporter (69); major facilitator transporter (6); MFS family transporter (5); Citrate-proton symporter (2); putative major facilitator superfamily transporter (2); citrate:proton symporter (1); citrate-proton symporter CitH (1); probable major facilitator superfamily (MFS) transporter (1); putative major facilitator superfamily (MFS) transporter (1)	15
group_16264		hypothetical protein (30)	15
group_17		methyl-accepting chemotaxis protein (58); chemotaxis transducer (22); chemotaxis protein (19); methyl-accepting chemotaxis transducer (3); Methyl-accepting chemotaxis protein I (serine chemoreceptor protein) (2); putative chemotaxis transducer (2); chemotaxis sensory transducer (1); probable chemotaxis transducer (1)	15
group_17187		epimerase (67); hypothetical protein (3); putative epimerase (3); 3-beta hydroxysteroid dehydrogenase/isomerase family protein (1); Dihydroflavonol-4-reductase (1); Nucleoside-diphosphate-sugar epimerase (1)	15
group_17198		alpha-1,3-rhamnosyltransferase WapR (54); glycosyl transferase (25); glycosyl transferase family protein (5); putative glycosyl transferase (3); alpha-1,3-rhamnosyltransferase (2)	15
group_17213		hypothetical protein (70)	15
group_17222		transcriptional regulator (39); AraC family transcriptional regulator (38); putative transcriptional regulator (4); sarcosine oxidation and utilization regulator SouR (2); Transcriptional regulator, AraC family (2)	15
group_17250		MFS transporter (83); MFS family transporter (3); putative major facilitator superfamily transporter (2); putative MFS transporter (2); major facilitator family transporter (1); major facilitator superfamily (MFS) transporter (1); probable major facilitator superfamily (MFS) transporter (1); putative major facilitator superfamily (MFS) transporter (1); putative multidrug resistance protein (1)	15
group_17271		phosphonate ABC transporter substrate-binding protein (84); binding protein component of ABC phosphonate transporter (2); Phosphonate ABC transporter phosphate-binding periplasmic component (2); alkylphosphonate ABC transporter substrate-binding protein (1); phosphonate ABC transporter periplasmic binding protein (1); phosphonate ABC transporter periplasmic phosphonate-binding protein (1)	15
group_17318		transporter ExbD (66); biopolymer transporter ExbD (35); transport protein ExbD (9); Biopolymer transport protein ExbD/TolR (3); biopolymer transport protein ExbD (1); protein ExbD2/TolR (1); putative transporter-like membrane protein (1); TonB system transport protein ExbD6 (1)	15
group_17352		ligand-gated channel (68); Hemophore HasA outer membrane receptor HasR / Iron siderophore receptor protein (13); heme uptake outer membrane receptor HasR (8); Haem uptake outer membrane receptor HasR precursor (1); Heme uptake outer membrane receptor HasR precursor (1); putative heme transport protein (1); TonB-dependent outermembrane heme receptor HasR (1)	15
group_17390		conjugal transfer protein (17); conjugative transfer ATPase, PFL_4706 family (11); conjugative transfer ATPase (6); Type IV secretory pathway, VirB4 component (3); hypothetical protein (1); Type IV secretory pathway, VirB4 components (1)	15
group_17394		ssrS (59); 6S RNA;Dbxref=GeneID:9793385 (1)	15
group_1813		phosphomannomutase (75); phosphomannomutase/phosphoglucomutase (20); phosphomannomutase AlgC (2); Phosphomannomutase/ Phosphoglucomutase (1)	15
group_18666		hypothetical protein (56); membrane protein (26); Nucleoside-binding outer membrane protein (2); putative outer membrane protein (2)	15
group_18682		pyridoxamine 5'-phosphate oxidase (50); phenazine biosynthesis protein (15); phenazine biosynthesis protein phzD (3); putative pyridoxamine 5'-phosphate oxidase (3); pyrodoxamine 5'-phosphate oxidase (2); Phenazine biosynthesis protein PhzG (1); Phenazine biosynthesis protein PhzG- Pyridoxamine 5'-phosphate oxidase (1); probable pyridoxamine 5'-phosphate oxidase (1); pyridoxamine 5-phosphate oxid…	15
group_18699		6-O-methylguanine DNA methyltransferase (70); methylated-DNA--protein-cysteine methyltransferase (12); ADA regulatory protein / Methylated-DNA--protein-cysteine methyltransferase (2); putative methylated-DNA--protein-cysteine methyltransferase (2); cysteine methyltransferase (1); methylated-DNA-protein-cysteine methyltransferase (1); methylated-DNA-[protein]-cysteine S-methyltransferase, ADA fami…	15
group_18700		3-hydroxyacyl-CoA dehydrogenase (79); 3-hydroxy-acyl-CoA dehydrogenase (4); 3-hydroxyacyl-CoA dehydrogenase/ Enoyl CoA hydratase (1); hypothetical protein (1); probable hydroxyacyl-CoA dehydrogenase (1)	15
group_18721		radical activating enzyme (65); radical SAM protein (18); putative radical activating enzyme (3); organic radical activating enzyme family protein (2); Ribonucleotide reductase of class III (anaerobic), activating protein (2); probable radical activating enzyme (1)	15
group_18811		integrating conjugative element protein (10); Hypothetical protein (9); conjugal transfer protein (2)	15
group_20051		MFS transporter (70); MFS family transporter (3); putative major facilitator superfamily transporter (3); major facilitator superfamily transporter (2); putative MFS transporter (2); probable major facilitator superfamily (MFS) transporter (1); putative major facilitator superfamily (MFS) transporter (1)	15
group_20056		hypothetical protein (44); RtcB family protein (25); RNA ligase RtcB family protein (12); release factor H-coupled RctB family protein (6); Protein with similarity to RtcB (2); ArmZ (1); RtcB protein RtcB (1)	15
group_20076		phenazine biosynthesis protein PhzD (60); isochorismatase (7); Isochorismataseof siderophore biosynthesis (1); Phenazine biosynthesis protein PhzD / 2-Amino-2-deoxy-isochorismate hydrolase (1)	15
group_20096		3-ketoacyl-ACP reductase (84); 3-ketoacyl-(acyl-carrier-protein) reductase (2); 3-oxoacyl-[acyl-carrier protein] reductase (2); oxidoreductase TM (1); probable short-chain dehydrogenase (1)	15
group_20097		aminotransferase (86); putative aminotransferase (2); glutamate-1-semialdehyde 2,1-aminomutase (1); probable aminotransferase (1)	15
group_20103		transcriptional regulator (59); LysR family transcriptional regulator (24); putative transcriptional regulator (3); Transcriptional regulator, LysR family (2); HTH-type transcriptional regulator AlsR (1); probable transcriptional regulator (1)	15
group_20111		ABC transporter ATP-binding protein (67); sulfonate ABC transporter ATP-binding protein (10); putative ATP-binding component of ABC transporter (3); ABC transporter (1); ABC transporter-like protein (1); aliphatic sulfonate ABC transporter ATP-binding protein (1); Alkanesulfonates ABC transporter ATP-binding protein / Sulfonate ABC transporter, ATP-binding subunit SsuB (1); probable ATP-binding c…	15
group_20123		LysR family transcriptional regulator (74); transcriptional regulator (6); LysR-family transcriptional regulator (2); putative transcriptional regulator (2); probable transcriptional regulator (1)	15
group_20141		hypothetical protein (65); Trx (2); transcriptional activator protein (1)	15
group_20177		AraC family transcriptional regulator (40); transcriptional regulator (16); Transcriptional regulator, AraC family (2); probable transcriptional regulator (1)	15
group_20248		hypothetical protein (45)	15
group_212		cbb3-type cytochrome c oxidase subunit I (74); cytochrome oxidase subunit I (10); cytochrome c oxidase, cbb3-type subunit I (7); cytochrome-c oxidase, cbb3-type subunit I (7); cytochrome C oxidase Cbb3 (3); cytochrome c oxidase subunit (cbb3-type) (3); Cytochrome c oxidase subunit CcoN (2); cytochrome c oxidase subunit (1)	15
group_2173		hypothetical protein (37); Rhs element Vgr protein (9)	15
group_21808		C4-dicarboxylate ABC transporter (42); c4-dicarboxylate-binding protein (32); putative c4-dicarboxylate-binding protein (5); TRAP dicarboxylate transporter subunit DctP (2); TRAP-type C4-dicarboxylate transport system, periplasmic component (2); probable c4-dicarboxylate-binding protein (1)	15
group_21870		trans-2,3-dihydro-3-hydroxyanthranilate isomerase (61); 2,3-dihydro-3-hydroxyanthranilate isomerase (14); phenazine biosynthesis protein (3); Phenazine biosynthesis protein PhzF (2); putative phenazine biosynthesis protein (2); probable phenazine biosynthesis protein (1)	15
group_21876		acriflavine resistance protein B (49); Resistance-Nodulation-Cell Division (RND) efflux transporter (29); acriflavin resistance protein (4); RND efflux transporter (3); hydrophobe/amphiphile efflux-1 (HAE1) family RND transporter (2); putative Resistance-Nodulation-Cell Division (RND) efflux transporter (2); hypothetical protein (1); multidrug efflux protein (1); multidrug RND transporter (1); pr…	15
group_21912		multidrug efflux RND transporter permease subunit (52); resistance-nodulation-cell division (RND) efflux transporter (11); transporter (9); RND efflux transporter (3); putative Resistance-Nodulation-Cell Division (RND) efflux transporter (2); RND efflux system, inner membrane transporter CmeB (2); MexQ (1); multidrug RND transporter, permease protein MexQ (1); putative RND efflux transporter (1)	15
group_21974		aromatic-ring hydroxylase (20); FAD-containing monooxygenase EthA (19); hypothetical protein (18); aromatic-ring hyroxylase (7); monooxygenase, flavin-binding family (2); monooxygenase flavin-binding family protein (1)	15
group_21976		amino acid permease (66); amino acid permease family protein (3); putative amino acid permease (1)	15
group_21989		TonB system transporter (32); energy transducer TonB (28); TonB-dependent receptor (14); hypothetical protein (8); putative TonB dependent receptor (2); TonB dependent receptor (2)	15
group_22023		hypothetical protein (52); DNA mismatch repair protein MutT (15); mutator MutT protein (4); conserved hypothetical protein (1); NUDIX hydrolase (1)	15
group_22102		hypothetical protein (53)	15
group_22175		TonB-dependent receptor (72); hypothetical protein (9); putative TonB-dependent receptor (2); TonB-dependent receptor, SppR (2)	15
group_24398		hypothetical protein (67)	15
group_24542		histidine transporter permease HisQ (60); histidine/lysine/arginine/ornithine ABC transporter permease HisQ (11); histidine transport system permease HisQ (5); histidine ABC transporter permease (3); Histidine ABC transporter, permease protein HisQ (2); histidine transport system permease (2)	15
group_24608		hypothetical protein (76)	15
group_24620		hypothetical protein (79); lipoprotein (3); transcriptional regulatory protein (1)	15
group_24631		acyl-CoA synthetase (62); hypothetical protein (3); AMP-binding domain-containing protein (1); AMP-binding protein (1); Long-chain-fatty-acid--CoA ligase (1)	15
group_24634		amino acid permease (59); polar amino acid ABC transporter permease (7); ABC transporter permease (4); amino acid ABC transporter permease (4); putative amino acid permease (3); Glutamate transport membrane-spanning protein (2); probable amino acid permease (1)	15
group_24636		hypothetical protein (75); Peroxiredoxin (1)	15
group_24642		hypothetical protein (55); DUF1445 domain-containing protein (24); conserved hypothetical protein (1)	15
group_24671		hypothetical protein (87)	15
group_24690		amino acid permease (67); putative amino acid permease (2); Urea carboxylase-related amino acid permease (2); Alcohol dehydrogenase (1); probable amino acid permease (1); putative iron-containing alcohol dehydrogenase (1)	15
group_24695		alcohol dehydrogenase (48); iron-containing alcohol dehydrogenase (10); amino acid permease (8); probable iron-containing alcohol dehydrogenase (1); putative iron-containing alcohol dehydrogenase (1)	15
group_24713		hypothetical protein (58); membrane protein (21); Ammonia monooxygenase (2); conserved hypothetical protein (1)	15
group_24731		amine oxidase (55); hypothetical protein (13); amino acid oxidase (8); O-acetylhomoserine sulfhydrylase (2); putative amino acid oxidase (2)	15
group_24892		fusaric acid resistance protein (42); hypothetical protein (33)	15
group_25064		membrane protein (47); RND efflux system, hypothetical protein CmeC (10); hypothetical protein (8); outer membrane efflux protein (6); RND efflux system, outer membrane lipoprotein CmeC (4); putative outer membrane protein (2); multidrug RND transporter, outer membrane factor lipoprotein OpmE (1); OpmE (1); outer membrane protein (1); putative outer membrane efflux protein (1); putative outer mem…	15
group_27290		hypothetical protein (72)	15
group_27297		general secretion pathway protein GspH (32); type 4 fimbrial biogenesis protein FimT (16); general secretion pathway protein H (5); hypothetical protein (3); prepilin-type cleavage/methylation domain-containing protein (1); prepilin-type N-terminal cleavage/methylation domain-containing protein (1); Type IV fimbrial biogenesis protein FimT (1)	15
group_27299		type 4 fimbrial biogenesis protein PilE (52); pilus assembly protein PilE (6); Type IV pilus biogenesis protein PilE (1)	15
group_27373		2,3-dihydroxybenzoate-AMP ligase (57); pyochelin biosynthesis protein PchD (17); AMP-dependent synthetase (3); hypothetical protein (3); 2,3-dihydroxybenzoate--AMP ligase (1); 2,3-dihydroxybenzoate-AMP ligase[pyochelin] siderophore (1); (2,3-dihydroxybenzoyl)adenylate synthase (1)	15
group_27377		amino acid ABC transporter substrate-binding protein (35); Fe(3+)-pyochelin receptor (35); Fe(III)-pyochelin outer membrane receptor (5); TonB-dependent siderophore receptor (3); Fe(III)-pyochelin outer membrane receptor precursor (2); Outer membrane receptor for ferric-pyochelin FptA (2)	15
group_27468		acetyl-CoA acetyltransferase (46); acyl-CoA thiolase (31); putative acyl-CoA thiolase (2); 3-ketoacyl-CoA thiolase (1); 3-ketoacyl-CoA thiolase/ Acetyl-CoA acetyltransferase (1); probable acyl-CoA thiolase (1)	15
group_27469		hypothetical protein (74)	15
group_27470		histidine transporter permease HisM (59); histidine/lysine/arginine/ornithine ABC transporter permease HisM (9); histidine ABC transporter inner membrane permease (4); histidine transport system permease HisM (4); amino acid ABC transporter permease (2); histidine ABC transporter permease HisM (2); Histidine ABC transporter, permease protein HisM (2); histidine ABC transporter, inner membrane per…	15
group_27503		membrane protein (46); Hypothetical protein (30)	15
group_27540		amino acid permease (52); amino acid ABC transporter permease (16); glutamate ABC transporter permease (5); putative amino acid permease (3); Glutamate Aspartate transport system permease protein GltJ (2); probable amino acid permease (1)	15
group_27589		multidrug transporter (39); multidrug efflux pump outer membrane protein (11); outer membrane component of multidrug efflux pump (3); NodT family efflux transporter outer membrane factor (OMF) lipoprotein (1); Outer membrane component of tripartite multidrug resistance system (1); probable outer membrane component of multidrug efflux pump (1); putative outer membrane component of multidrug efflux…	15
group_27634		hypothetical protein (27); alkaline phosphatase (12); alkaline phosphatase L (1); low-molecular-weight alkaline phosphatase B, LapB (1); Phosphate-binding DING protein (1); Phosphate-binding DING protein (PstS) (1)	15
group_2786		DTW domain-containing protein (61); hypothetical protein (37); Putative cytoplasmic protein (2); conserved hypothetical protein (1); DTW protein (1)	15
group_2833		alpha/beta hydrolase (86); hypothetical protein (8); hydrolytic enzyme (4); hydrolase (2); alpha/beta fold family hydrolase (1); Alpha/beta hydrolase fold (1); Hydrolase, alpha/beta fold family (1); MhpC (1); probable hydrolytic enzyme (1); putative hydrolase (1)	15
group_2885		hypothetical protein (65); magnesium chelatase (11); AAA family ATPase (9); ATPase AAA (8); ATPase (5); methanol dehydrogenase regulatory protein (3); putative methanol dehydrogenase regulatory protein (2); conserved hypothetical protein (1); MoxR-like ATPase (1); MoxR-like ATPase in aerotolerance operon (1); MoxR protein, putative (1)	15
group_31170		hypothetical protein (68)	15
group_31184		hypothetical protein (20); membrane protein (17); hypothetical membrane protein (1)	15
group_31228		hypothetical protein (62)	15
group_3130		paraquat-inducible protein A (64)	15
group_31312		hypothetical protein (75); acetyltransferase (1); Phosphomannomutase (1)	15
group_31344		transcriptional regulator (36); AraC family transcriptional regulator (34); putative transcriptional regulator (2); HTH-type transcriptional regulator VqsM (1); probable transcriptional regulator (1); putative transcriptional regulator, AraC family (1); Putative transcriptional regulator near PqsH (1)	15
group_31385		cation acetate symporter (45); acetate permease (18); Acetate permease ActP (cation/acetate symporter) (2); actetate permease (2)	15
group_31388		histidine kinase (47); signal transduction protein (10); hypothetical protein (6); cyclic diguanylate phosphodiesterase (4); putative signal transduction protein (3); diguanylate cyclase (2); cyclic diguanylate phosphodiesterase domain-containing protein (1); Cyclic-guanylate-specific phosphodiesterase (1); diguanylate cyclase/phosphodiesterase (GGDEF & EAL domains) with PAS/PAC sensor(s) (1); Rt…	15
group_31390		CBS domain-containing protein (43); Hypothetical protein (11); inosine-5-monophosphate dehydrogenase (5); inosine-5'-monophosphate dehydrogenase (5); conserved hypothetical protein (1)	15
group_31393		SAM-dependent methyltransferase (51); hypothetical protein (19); putative methylase (3); methylase (1); Protein-N(5)-glutamine methyltransferase PrmC (1)	15
group_31397		hypothetical protein (75)	15
group_31413		hypothetical protein (68); Chromosome segregation ATPase (1)	15
group_31429		hypothetical protein (75)	15
group_31504		GGDEF domain-containing protein (28); membrane protein (24); hypothetical protein (9); PAS domain S-box protein (3); Sensory box/GGDEF family protein (2); RbDA (1)	15
group_31567		pilus assembly protein (10); type IV B pilus protein (7); hypothetical protein (5); Conjugative transfer ATPase PilQ in PFGI-1-like cluster (2); PilQ (1)	15
group_31691		iron ABC transporter substrate-binding protein (52); TonB-dependent receptor (20); hypothetical protein (2); putative TonB-dependent receptor (2); FvbA (1); Outer membrane receptor protein (1); Outer membrane receptor protein, mostly Fe transport (1); putative TonB-dependent receptor protein (1); TonB-dependent receptor protein (1); vibriobactin receptor (1)	15
group_3197		hypothetical protein (76); major facilitator superfamily transporter (1); MFS transporter (1)	15
group_36897		hypothetical protein (62)	15
group_371		porin (86); PhaK-like protein (4); putative porin (2); hypothetical protein (1); OprD family outer membrane porin (1); outer membrane porin (1); outer membrane porin, OprD family (1); probable porin (1)	15
group_37113		hypothetical protein (77)	15
group_37225		ABC transporter ATP-binding protein (51); microcin ABC transporter ATP-binding protein (12); microcin C ABC transporter ATP-binding protein YejF (7); ABC transporter ATP-binding protein, SppD (2); hypothetical protein (2); putative ATP-binding component of ABC transporter (2); Oligopeptide transport system permease protein OppB (1)	15
group_37398		hypothetical protein (23); peptidase P60 (17); Phage tail assembly protein (4); conserved hypothetical protein (1); hydrolase Nlp/P60 (1)	15
group_37500		integrating conjugative element protein (24); hypothetical protein (16); conjugal transfer protein (6)	15
group_379		hypothetical protein (60); metal-binding protein (39); CopG protein (2); putative metal-binding protein (2); conserved hypothetical protein (1)	15
group_38825		asparagine synthetase B (52); asparagine synthase (15); asparagine synthetase (4); Asparagine synthetase [glutamine-hydrolyzing] (2); putative asparagine synthetase (2); asparagine synthase (glutamine-hydrolyzing) (1); asparagine synthetase, glutamine-hydrolysing (1); probable asparagine synthetase (1)	15
group_3906		type VI secretion protein ImpA (41); hypothetical protein (10); VgrG protein (2); conserved hypothetical protein (1)	15
group_3963		MATE family efflux transporter (26); multidrug resistance protein pmpM (26); multidrug transporter MatE (8); transporter (3); Multidrug and toxin extrusion (MATE) family efflux pump YdhE/NorM (2); putative transporter (2); hypothetical protein (1)	15
group_4209		multidrug efflux protein (40); MexW/MexI family multidrug efflux RND transporter permease subunit (28); acriflavine resistance protein B (27); cation/multidrug efflux pump (1); Resistance-Nodulation-Cell Division (RND) multidrug efflux transporter MexW (1); RND multidrug efflux transporter (1); RND multidrug efflux transporter- Acriflavin resistance protein (1)	15
group_4463		choline transporter (51); beta-aspartyl-peptidase (19); beta-aspartyl peptidase (4); BetT3 (1); High-affinity choline transport protein (1); hypothetical protein (1); putative choline transporter (1)	15
group_4491		DNA-binding response regulator (58); transcriptional regulator (16); two-component response regulator PhoP (7); two-component system response regulator (3); Transcriptional regulatory protein PhoP (2); two component transcriptional regulator (2); two component transcriptional regulator, winged helix family (1)	15
group_464		DNA-binding response regulator (65); transcriptional regulator (21); two-component response regulator (7); DNA-binding heavy metal response regulator (4); two-component system response regulator (4); heavy metal response regulator (1)	15
group_4743		MFS transporter (56); MFS family transporter (8); Glycerol-3-phosphate transporter (4); hypothetical protein (1); major facilitator superfamily transporter (1); probable major facilitator superfamily (MFS) transporter (1); putative major facilitator superfamily (MFS) transporter (1); putative major facilitator superfamily transporter (1)	15
group_48867		amino acid permease (67); Arginine/agmatine antiporter (3); putative amino acid permease (2); arginine:agmatine antiporter (1); POTRA-like domain-containing usher, CupB3 (1)	15
group_48870		hypothetical protein (77)	15
group_48889		transporter (56); hypothetical protein (10)	15
group_48907		ABC transporter permease (42); amino acid ABC transporter permease (10); Glutamate Aspartate transport system permease protein GltJ (2); probable permease of ABC transporter (1); putative permease of ABC transporter (1)	15
group_48908		ABC transporter permease (46); amino acid ABC transporter permease (5); Glutamate Aspartate transport system permease protein GltK (2); probable permease of ABC transporter (1); putative permease of ABC transporter (1)	15
group_48912		short-chain dehydrogenase (46); 3-ketoacyl-ACP reductase (7); short chain dehydrogenase (3); 3-oxoacyl-[acyl-carrier protein] reductase (2); probable short-chain dehydrogenase (1)	15
group_49043		transcriptional regulator (38); Hypothetical protein (27)	15
group_49056		hypothetical protein (75)	15
group_49073		hypothetical protein (62)	15
group_49296		hypothetical protein (55)	15
group_49297		DNA-directed RNA polymerase sigma-70 factor (45); RNA polymerase sigma70 (4); putative RNA polymerase sigma factor (2); RNA polymerase sigma factor (2); DNA-directed RNA polymerase specialized sigma subunit (1); DNA-directed RNA polymerase specialized sigma subunit, sigma24-like protein (1)	15
group_49316		transcriptional regulator (16); GntR family transcriptional regulator (3); hypothetical protein (1); probable transcriptional regulator (1)	15
group_5222		hypothetical protein (67); ATPase (27); PhoH family protein (12); phoH-like family protein (2); conserved hypothetical protein (1); phosphate starvation-inducible protein PhoH ATPase (1); putative ATPase, phosphate starvation-inducible protein PhoH-like protein (1)	15
group_529		aromatic amino acid transporter AroP (59); aromatic amino acid transport protein AroP1 (5); amino acid permease (4); alanine glycine permease (3); aromatic amino acid transporter AroP1 (3); aromatic amino acid transporter (2); aromatic amino acid transport protein (2); Aromatic amino acid transport protein AroP (2)	15
group_559		cobalamin biosynthesis protein CobW (71); G3E family GTPase (12); hypothetical protein (4); cobalamin synthesis protein, P47K (3); GTPase (G3E family) protein (3); putative cibalamin biosynthesis-like protein (2); cobalamin synthesis protein P47K (1); cobalamin synthesis protein/P47K (1); cobalamin synthesis protein/P47K family protein (1); Putative GTPase (G3E family) (1); Putative GTPase (G3E f…	15
group_5674		Alcohol dehydrogenase (47); hydroxyacid dehydrogenase (46); oxidoreductase zinc-binding protein (3); zinc-binding dehydrogenase (3); putative alcohol dehydrogenase (Zn-dependent) (2); mannitol dehydrogenase (1); oxidoreductase, zinc-binding (1); oxidoreductase, zinc-binding protein (1); probable alcohol dehydrogenase (Zn-dependent) (1); putative alcohol dehydrogenase (1); putative dehydrogenase (…	15
group_5817		aquaporin (55); aquaporin Z (28); porin (2)	15
group_5826		Na+/H+ antiporter NhaP (76); sodium:proton antiporter (23); Na+/H+ antiporter (2); Sodium/hydrogen exchanger (2)	15
group_6033		C4-dicarboxylate transporter (54); C4-dicarboxylate ABC transporter permease (46); TRAP-type C4-dicarboxylate transport system, large permease component (4); TRAP dicarboxylate transporter subunit DctM (3); putative C4-dicarboxylate transporter (2); DctM (1); sialic acid TRAP transporter permease protein SiaT (1); TRAP C4-dicarboxylate transport system permease DctM (1); TRAP transporter subunit …	15
group_6093		hypothetical protein (54); polyketide cyclase (52)	15
group_62		chemotaxis transducer (58); methyl-accepting chemotaxis protein (13); chemotaxis protein (3); putative chemotaxis transducer (3); probable chemotaxis transducer (1)	15
group_6249		isomerase (82); hypothetical protein (22); PhzF family phenazine biosynthesis protein (4); phenazine biosynthesis PhzC/PhzF protein (2); phenazine biosynthesis protein PhzF (2); phenazine biosynthesis protein, PhzF family (2); Phenazine biosynthesis protein PhzF like protein (2); putative phenazine biosynthesis protein, PhzF family (2); conserved hypothetical protein (1); phenazine biosynthesis-l…	15
group_6272		type VI secretion protein (78); hypothetical protein (11); Protein ImpG/VasA (3); HsiG2 (2); protein ImpG (1)	15
group_6555		MFS transporter (101); 4-hydroxyphenylacetate symporter, major facilitator superfamily (MFS) (3); major facilitator family transporter (3); major facilitator transporter (3); putative major facilitator superfamily transporter (3); major facilitator superfamily transporter (1); MFS family transporter (1); permease transmembrane protein (1); probable major facilitator superfamily (MFS) transporter …	15
group_6748		lipid A deacylase PagL (65); aldehyde dehydrogenase (16); Lipid A 3-O-deacylase (10); hypothetical protein (2)	15
group_6931		hypothetical protein (107); YbjN domain-containing protein (10)	15
group_7124		U32 family peptidase (70); protease (33); Hypothetical protein (11); collagenase (5); putative peptidase (2); collagenase-like protease (1); conserved hypothetical protein (1); putative protease (1)	15
group_7152		hypothetical protein (85); type VI secretion protein (10); type VI secretion system lysozyme-like protein (4); GPW/gp25 family protein (2); HsiF2 (1); protein TssE2 (1)	15
group_7378		choline transporter (87); putative choline transporter (3); High-affinity choline uptake protein BetT (2); BetT2 (1); choline/carnitine/betaine transport (1); choline/carnitine/betaine transporter (1)	15
group_7496		chromate transporter (66); transporter (5); putative transporter (3); Chromate transport protein ChrA (2); chromate transporter ChrA (1); probable transporter (1)	15
group_7527		2-oxo-hepta-3-ene-1,7-dioic acid hydratase (89); 2-oxo-hepta-3-ene-1,7-dioate hydratase (18); 2-oxo-hept-3-ene-1,7-dioate hydratase (14); 2-oxo-hepta-3-ene-1,7-dioic acid hydratase HpcG (1); 4-oxalocrotonate decarboxylase (1); 6 2-oxo-hepta-3-ene-1,7-dioic acid hydratase (1); protein HpcG (1); putative 2-oxo-hepta-3-ene-1,7-dioic acid hydratase (1)	15
group_7541		regulatory protein NosR (57); ferredoxin (33); Nitrous oxide reductase maturation protein NosR (5); hypothetical protein (1); regulator of nitric oxide reductase transcription (1); regulatory protein (1)	15
group_7552		anaerobic ribonucleoside triphosphate reductase (80); ribonucleoside triphosphate reductase (18); ribonucleoside-triphosphate reductase (12); anaerobic ribonucleoside-triphosphate reductase (4); Ribonucleotide reductase of class III (anaerobic), large subunit (3); class III (anaerobic) ribonucleoside-triphosphate reductase subunit, NrdD (1); ribonucleoside-triphosphate reductase class III catalyt…	15
group_76		methyl-accepting chemotaxis protein (43); chemotaxis transducer (28); chemotaxis protein (15); putative chemotaxis transducer (3); hypothetical protein (1); probable chemotaxis transducer (1)	15
group_7660		iron-containing alcohol dehydrogenase (53); alcohol dehydrogenase (49); Alcohol dehydrogenase, iron-containing (3); putative iron-containing alcohol dehydrogenase (2)	15
group_7698		hydrogen cyanide synthase HcnC (39); hydrogen cyanide synthase (36); hydrogen cyanide synthase subunit HcnC (36); FAD dependent oxidoreductase (1); Glycine oxidase ThiO (1); protein HcnC (1); putative D-amino acid oxidase (1)	15
group_7705		TetR family transcriptional regulator (73); transcriptional regulator (35); putative transcriptional regulator (4); Transcriptional regulator, TetR family (2); probable transcriptional regulator (1)	15
group_8047		cytochrome c551 (54); cytochrome C biogenesis protein CcsA (29); cytochrome c-551 (23); Cytochrome c551 NirM (2); cytochrome c-551 precursor (2); cytochrome c551/c552 (1); Investigation Of The Solution Conformation (1); protein NirM (1)	15
group_8055		protease (117); Putative protease (5); collagenase-like protease (1); probable protease (1)	15
group_8232		5-carboxy-2-hydroxymuconate semialdehyde dehydrogenase (67); 5-carboxymethyl-2-hydroxymuconate semialdehyde dehydrogenase (30); betaine-aldehyde dehydrogenase (26); 2-hydroxymuconic semialdehyde dehydrogenase (1); 5-carboxymethyl-2-hydroxymuconate semialdehyde dehydrogenase HpcC (1); protein HpcC (1)	15
group_8234		MFS transporter (101); MFS family transporter (4); Niacin transporter NiaP (2); aromatic acid:H+ symporter (AAHS) family MFS transporter (1); general substrate transporter (1); major facilitator superfamily (MFS) transporter (1); MFS transporter, aromatic acid:H+ symporter (AAHS) family (1); MFS transporter, aromatic acid:H+ symporter (AAHS) family protein (1); probable major facilitator superfam…	15
group_8243		anthranilate 1,2-dioxygenase small subunit (52); benzoate 1,2-dioxygenase subunit beta (40); anthranilate dioxygenase small subunit (11); benzene 1,2-dioxygenase (8); benzoate 1,2-dioxygenase small subunit (3); anthranilate 1,2-dioxygenase, small subunit (2); anthranilate 1 2-dioxygenase small subunit (1); toluate 1,2-dioxygenase subunit beta (1)	15
group_8249		type VI secretion-associated protein (32); hypothetical protein (31); type VI secretion protein ImpA (14); HsiA2 (2); type VI secretion system ImpA domain-containing protein (2); Uncharacterized protein ImpA (2); protein ImpA (1)	15
group_8250		monovalent cation/H+ antiporter subunit A (62); cation:proton antiporter (10); putative monovalent cation/H+ antiporter subunit A (4); NADH dehydrogenase (quinone) (1); ShaA (1); ShaF (1)	15
group_8397		multidrug efflux RND transporter permease subunit (48); Resistance-Nodulation-Cell Division (RND) multidrug efflux transporter MexD (27); acriflavine resistance protein B (9); Multidrug efflux RND transporter MexD (4); hydrophobe/amphiphile efflux-1 protein (2); hydrophobe/amphiphile efflux-1 (HAE1) family protein (1); multidrug RND transporter MexD (1); RND multidrug efflux transporter MexD (1)	15
group_8407		acyl-CoA dehydrogenase (67); putative acyl-CoA dehydrogenase (3); hypothetical protein (1); probable acyl-CoA dehydrogenase (1)	15
group_8446		anthranilate 1,2-dioxygenase large subunit (56); anthranilate dioxygenase large subunit (48); anthranilate 1,2-dioxygenase (8); anthranilate 1,2-dioxygenase, large subunit (3); benzoate 1,2-dioxygenase subunit alpha (1); hypothetical protein (1); toluate 1,2-dioxygenase subunit alpha (1)	15
group_8636		cytochrome CBB3 (41); cytochrome C (30); c-type cytochrome (14); cytochrome C oxidase Cbb3 (9); putative c-type cytochrome (3); Nitrite reductase associated c-type cytochorome NirN (2); nitrite reductase associated c-type cytochrome NirN (2); c-type cytochrome (NirN) (1); cytochrome c, mono- and diheme variants family (1); hypothetical protein (1); NirN (1); protein NirN (1)	15
group_8642		5-carboxymethyl-2-hydroxymuconate isomerase (105); 5-carboxymethyl-2-hydroxymuconate delta-isomerase (6); 5-carboxymethyl-2-hydroxymuconate delta-isomerase HpcD (1); 6 5-carboxymethyl-2-hydroxymuconate delta-isomerase (1)	15
group_8658		TonB-dependent receptor (77); TonB-denpendent receptor (8); hypothetical protein (6); TonB-dependent siderophore receptor (5); putative TonB-dependent receptor (3); putative tonB-dependent receptor yncD precursor (2); conserved hypothetical protein (1); putative lipoprotein (1); putative TonB-dependent exported protein (1); TonB-dependent outermembrane receptor (1)	15
group_8661		hypothetical protein (88); sn-glycerol-3-phosphate transporter (20)	15
group_8666		biopolymer transporter ExbB (89); transporter ExbB (11); transport protein ExbB2 (6); MotA/TolQ/ExbB proton channel family protein (2); transporter ExbB2 (2); MotA/TolQ/ExbB proton channel (1); protein ExbB2/TolQ (1); putative transporter-like membrane protein (1); solvent/drug/ferric siderophore transport protein ExbB (1); TonB system transport protein ExbB6 (1); transporter (1); transport-relat…	15
group_8700		conjugal transfer protein (34); TIGR03751 family conjugative transfer region lipoprotein (4); hypothetical protein (3); putative lipoprotein (2); signal recognition particle GTPase (1)	15
group_8872		protein nirF (86); heme d1 biosynthesis protein NirF (15); heme d1 biosynthesis protein (2); hypothetical protein (1)	15
group_8873		hypothetical protein (42); cytochrome c55X (32); cytochrome C biogenesis protein DsbD (17); c-type cytochrome (9); disulfide bond formation protein DsbD (3); Cytochrome c55X precursor NirC (2); putative c-type cytochrome (2); probable c-type cytochrome precursor (1); protein NirC (1); putative c-type cytochrome precursor (1)	15
group_8879		APC family amino acid permease (93); amino acid permease (19); putative amino acid permease (6); amino acid permease, APC family (1); amino acid permease-associated protein (1); Cationic amino acid transporter (1); probable amino acid permease (1); putative amino acid permease family protein (1); putative amino acid transporter (1)	15
group_8922		hypothetical protein (63); permease (33); anion permease (11); Integral membrane protein (2)	15
group_9163		protein NirD (65); AsnC family transcriptional regulator (22); transcriptional regulator (4); putative transcriptional regulator (3); Heme d1 biosynthesis protein NirD (2); hypothetical protein (2); AsnC family protein (1); NirD protein (1); probable transcriptional regulator (1)	15
group_9179		acetolactate synthase (60); acetolactate synthase large subunit (26); Thiamine pyrophosphate-requiring enzyme (2); hypothetical protein (1); probable acetolactate synthase large subunit (1)	15
group_9180		SAM-dependent methyltransferase (54); hypothetical protein (41); SAM-dependent methyltransferase , EftM (2); type 12 methyltransferase (2); methylase (1); methyltransferase type 11 (1)	15
group_9183		taurine ABC transporter substrate-binding protein (54); taurine-binding protein (38); hypothetical protein (2); putative periplasmic taurine-binding protein (2); Taurine-binding periplasmic protein TauA (2); periplasmic taurine-binding protein (1); probable periplasmic taurine-binding protein precursor (1); putative periplasmic taurine-binding protein precursor (1); taurine ABC transporter peripl…	15
group_9206		cytochrome C oxidase cbb3-type subunit CcoQ (64); cytochrome oxidase (9); cbb3-type cytochrome oxidase subunit (3); Cytochrome c oxidase, cbb3-type, CcoQ subunit (2); cytochrome c oxidase subunit (2); cbb3-type cytochrome c oxidase subunit CcoQ (1); CcoQ/FixQ family Cbb3-type cytochrome c oxidase assembly chaperone (1); Cytochrome c oxidase subunit CcoQ (1); putative cytochrome c oxidase subunit …	15
group_9207		(2Fe-2S)-binding protein (77); hypothetical protein (12); ferredoxin (3); D-hydroxyproline dehydrogenase gamma-subunit, LphF (1); nad-dependent formate alpha subunit (1); putative, sarcosine oxidase alpha subunit, 2Fe-2S domain protein (1); Sarcosine oxidase alpha subunit (1)	15
group_9486		hypothetical protein (72); surface antigen (2)	15
group_9496		transcriptional regulator (81); anti-RNA polymerase sigma 70 factor (17); Regulator of sigma D (3); sigma D regulator (2); Alginate regulatory protein AlgQ (1); regulator of RpoD, Rsd/AlgQ (1)	15
group_9499		hypothetical protein (82); lipoprotein (14); phenol degradation protein (2); Protein involved in meta-pathway of phenol degradation (2); putative lipoprotein (2); SphA (2); phenol degradation meta-pathway protein (1); putative enzyme (1)	15
group_9502		hypothetical protein (62); isochorismatase (29); amidase (8); putative amidase (5); Amidase, nicotinamidase-like protein (1); Amidases related to nicotinamidase (1); hydrolase (1); isochorismatase family protein (1); isochorismatase hydrolase (1); nicotinamidase-like amidase (1)	15
group_9506		transcriptional regulator (74); LysR family transcriptional regulator (31); putative transcriptional regulator (4); SDS degradation transcriptional activation protein SdsB (2); probable transcriptional regulator (1); transcriptional regulator SftR-like protein (1); transcriptional regulator SftR-related protein (1)	15
group_9529		kynureninase (58); kynureninase KynU (47); putative kynureninase (2); hypothetical protein (1)	15
group_96332		major exported protein (56); secreted protein Hcp (7); hypothetical protein (2)	15
group_96468		rrf (48); 5S ribosomal RNA (13); \ (5); 5S ribosomal RNA;Dbxref=GeneID:13170346 (1); 5S ribosomal RNA;Dbxref=GeneID:15962680 (1); 5S ribosomal RNA;Dbxref=GeneID:17859684 (1); 5S ribosomal RNA;Dbxref=GeneID:17989299 (1)	15
group_9843		DNA repair nucleotidyltransferase (69); hypothetical protein (21); DNA polymerase-like protein (3); DNA repair nucleotidyltransferase/DNA polymerase-like protein (3); nucleotidyltransferase/DNA polymerase involved in DNA repair (3); DNA polymerase IV-like protein ImuB (1); DNA repair nucleotidyltransferase/DNA polymerase (1); nucleotidyltransferase/DNA polymerase (1)	15
group_9844		transcriptional regulator (64); AsnC family transcriptional regulator (50); putative transcriptional regulator (3); Transcriptional regulator, AsnC family (2); leucine-responsive regulatory protein Lrp (1); MarR family transcriptional regulator (1); probable transcriptional regulator (1)	15
group_9867		dihydrodipicolinate synthase family protein (61); dihydrodipicolinate synthetase (19); Dihydrodipicolinate synthase (9); hypothetical protein (9); 4-hydroxy-tetrahydrodipicolinate synthase (1); conserved hypothetical protein (1); putative dihydrodipicolinate synthase (1)	15
group_9881		glycosyl transferase (36); biofilm formation protein PslH (28); hypothetical protein (14); protein PslH (6); Glycosyl transferase, group 1 family protein (2); putative glycosyltransferase (2); PslH (1)	15
group_9896		amino acid permease (104); putative amino acid permease (7); amino acid permease, APC family (1); amino acid permease-associated protein (1); APC family amino acid permease (1); hypothetical protein (1); probable amino acid permease (1); putative amino acid transporter (1)	15
group_9963		transcriptional regulator (50); Fis family transcriptional regulator (46); transcriptional regulator RtcR (6); Transcriptional regulatory protein RtcR (4); regulator of RNA terminal phosphate cyclase (2); sigma-54 dependent transcriptional regulator RtcR (1)	15
